# Supplementary material for: Molecular Characteristics of Extraintestinal Pathogenic E. coli (ExPEC), Uropathogenic E. coli (UPEC), and Multidrug Resistant E. coli Isolated from Healthy Dogs in Spain. Whole Genome Sequencing of Canine ST372 Isolates and Comparison with Human Isolates Causing Extraintestinal Infections
Source: Microorganisms. 2020 Oct 31;8(11):1712. doi: 10.3390/microorganisms8111712 (PMC7716232; doi:10.3390/microorganisms8111712)
Supplement: Supplementary file 1 [file microorganisms-08-01712-s001.zip]

Archive with 6 entries (4 files):
- microorganisms-946416-supplementary/
- microorganisms-946416-supplementary/microorganisms-946416-supplementary/
- microorganisms-946416-supplementary/microorganisms-946416-supplementary/Tables S3-S4-S5-S6-S7 and Figure S1.pdf
- microorganisms-946416-supplementary/microorganisms-946416-supplementary/Table_S1.xlsx
- microorganisms-946416-supplementary/microorganisms-946416-supplementary/Table_S2.xlsx
- microorganisms-946416-supplementary/microorganisms-946416-supplementary/Table_S8.xlsx
