# Supplementary material for: Molecular Characteristics of Extraintestinal Pathogenic E. coli (ExPEC), Uropathogenic E. coli (UPEC), and Multidrug Resistant E. coli Isolated from Healthy Dogs in Spain. Whole Genome Sequencing of Canine ST372 Isolates and Comparison with Human Isolates Causing Extraintestinal Infections
Source: Microorganisms. 2020 Oct 31;8(11):1712. doi: 10.3390/microorganisms8111712 (PMC7716232; doi:10.3390/microorganisms8111712)
Supplement: Supplementary file 1 [file microorganisms-08-01712-s001.zip › microorganisms-946416-supplementary/microorganisms-946416-supplementary/Table_S1.xlsx]

## Sheet: Table S1. Assembly information
Assembly data
Genome	kmer	No. of contigs	No. of contigs > 1kb	N50	Longest contig (bp)	Total bp	Insert size
LREC_341	89	72	44	326460	672653	4840787	585, sample standard deviation: 151
LREC_342	93	58	32	673054	720458	4789379	616, sample standard deviation: 154
LREC_343	89	170	52	402644	823930	5173983	571, sample standard deviation: 143
LREC_344	89	107	32	628916	1207514	5110297	574, sample standard deviation: 150
LREC_345	91	180	52	391453	824252	5272043	578, sample standard deviation: 147
LREC_346	93	116	35	598033	823983	5217811	576, sample standard deviation: 145
LREC_347	98	118	32	592244	1702793	5104975	585, sample standard deviation: 149
LREC_348	89	181	52	409123	824017	5158712	564, sample standard deviation: 143
LREC_349	93	129	37	520829	824077	5150651	556, sample standard deviation: 143
LREC_350	91	133	38	463354	824208	5150646	558, sample standard deviation: 145
LREC_351	93	136	39	583831	824105	5159107	546, sample standard deviation: 135
LREC_352	89	118	38	399516	657523	5082876	549, sample standard deviation: 137
LREC_353	89	121	38	399704	657637	5083364	548, sample standard deviation: 141
LREC_354	91	127	40	399799	657586	5080519	554, sample standard deviation: 146
LREC_355	91	179	52	402920	824131	5159806	555, sample standard deviation: 143
LREC_356	93	98	37	397327	2540863	5355508	558, sample standard deviation: 139
LREC_357	91	85	25	864233	1677509	5045168	587, sample standard deviation: 152
LREC_358	93	99	28	659764	777701	5099113	582, sample standard deviation: 146
LREC_359	89	11	29	628732	1317107	5093206	559, sample standard deviation: 143
LREC_360	93	109	34	506708	825202	5088464	570, sample standard deviation: 147
LREC_361	93	112	29	628853	1317062	5093489	511, sample standard deviation: 131
LREC_362	93	105	31	592465	743574	5056878	581, sample standard deviation: 146

## Sheet: Database source
DATA BASE	Minimum Threshold for %ID	Minimum length for %ID	Software version	Database version	source	Reference DOI
Clermont Typing Web	DEFAULT	DEFAULT		20.03	http://clermontyping.iame-research.center/index.php	DOI: 10.1099/mgen.0.000192; DOI: 10.11111/1462-2920.14713
SerotypeFinder 2.0	85	60	2.0.1 (2019-01-28)	1.0.0 (2019-02-27)	https://cge.cbs.dtu.dk/	DOI: 10.1128/JCM.00008-15
PlasmidFinder 2.1	95	60	2.0.1 (2020-02-07)	2.0.1 (2020-02-07)	https://cge.cbs.dtu.dk/	DOI: 10.1007/978-1-4939-9877-7_20
pMLST 2.0	DEFAULT	DEFAULT	0.1.0 (2018-12-20)	(2019-07-29)	https://cge.cbs.dtu.dk/	DOI: 10.1007/978-1-4939-9877-7_20
ResFinder 3.2	90	60	3.2 (2020-03-31)	(2020-02-11)	https://cge.cbs.dtu.dk/	doi: 10.1093/jac/dks261
PointFinder	90	60	3.1.0 (2019-02-27)	(2019-07-02)	https://cge.cbs.dtu.dk/	doi: 10.1093/jac/dks261
VirulenceFinder 2.0	90	60	2.0 (2020-02-06)	(2019-09-30)	https://cge.cbs.dtu.dk/	doi:10.1128/JCM.03617-13
CARD db	90	80	March 2020 release	3.0.8	https://card.mcmaster.ca/download	DOI: 10.1093/nar/gkz935
MLST 2.0 (Multi-Locus Sequence Typing)	DEFAULT	DEFAULT	2.0.4 (2019-05-08)	2.0.0 (2020-04-13)	https://cge.cbs.dtu.dk/	doi: 10.12.0/JCM.06094-11
MyDbFinder 2.0 (Upload your own database)	80	60	2.0		https://cge.cbs.dtu.dk/
CSI Phylogeny 1.4	DEFAULT	DEFAULT	1.4	(2019-05-26)	https://cge.cbs.dtu.dk/	https://doi.org/10.1371/journal.pone.0104984
ICEberg (ICEfinder and VRprofile)	DEFAULT	DEFAULT	ICEberg 2.0		http://db-mml.sjtu.edu.cn/ICEberg/	https://doi.org/10.1093/nar/gkr846

## Sheet: NCBI_BIOPROJECT
accession	sample_name	bioproject_accession	organism	strain	isolate	host	isolation_source	collection_date	geo_loc_name	sample_type
SAMN14677009	LREC_341	PRJNA627579	Escherichia coli	A85	LREC_341	Homo sapiens	human	2016	Spain	Isolate
SAMN14677010	LREC_342	PRJNA627579	Escherichia coli	C14	LREC_342	Homo sapiens	human	2016	France	Isolate
SAMN14677011	LREC_343	PRJNA627579	Escherichia coli	M15a_RC	LREC_343	Canis lupus familiaris	Dog	2017	Spain	Isolate
SAMN14677012	LREC_344	PRJNA627579	Escherichia coli	M19a_RC	LREC_344	Canis lupus familiaris	Dog	2017	Spain	Isolate
SAMN14677013	LREC_345	PRJNA627579	Escherichia coli	M22a_RC	LREC_345	Canis lupus familiaris	Dog	2017	Spain	Isolate
SAMN14677014	LREC_346	PRJNA627579	Escherichia coli	ST46b_RC	LREC_346	Canis lupus familiaris	Dog	2017	Spain	Isolate
SAMN14677015	LREC_347	PRJNA627579	Escherichia coli	DOG-2a	LREC_347	Canis lupus familiaris	Dog	2013	Spain	Isolate
SAMN14677016	LREC_348	PRJNA627579	Escherichia coli	DOG-12a	LREC_348	Canis lupus familiaris	Dog	2013	Spain	Isolate
SAMN14677017	LREC_349	PRJNA627579	Escherichia coli	DOG-14a	LREC_349	Canis lupus familiaris	Dog	2013	Spain	Isolate
SAMN14677018	LREC_350	PRJNA627579	Escherichia coli	DOG-15a	LREC_350	Canis lupus familiaris	Dog	2013	Spain	Isolate
SAMN14677019	LREC_351	PRJNA627579	Escherichia coli	DOG-36d	LREC_351	Canis lupus familiaris	Dog	2013	Spain	Isolate
SAMN14677020	LREC_352	PRJNA627579	Escherichia coli	DOG-42a	LREC_352	Canis lupus familiaris	Dog	2013	Spain	Isolate
SAMN14677021	LREC_353	PRJNA627579	Escherichia coli	DOG-45a	LREC_353	Canis lupus familiaris	Dog	2013	Spain	Isolate
SAMN14677022	LREC_354	PRJNA627579	Escherichia coli	DOG-46a	LREC_354	Canis lupus familiaris	Dog	2013	Spain	Isolate
SAMN14677023	LREC_355	PRJNA627579	Escherichia coli	DOG-49a	LREC_355	Canis lupus familiaris	Dog	2013	Spain	Isolate
SAMN14677024	LREC_356	PRJNA627579	Escherichia coli	M8_P	LREC_356	Canis lupus familiaris	Dog	2016	Spain	Isolate
SAMN14677025	LREC_357	PRJNA627579	Escherichia coli	M22b_P	LREC_357	Canis lupus familiaris	Dog	2016	Spain	Isolate
SAMN14677026	LREC_358	PRJNA627579	Escherichia coli	ST7B1_RC	LREC_358	Canis lupus familiaris	Dog	2017	Spain	Isolate
SAMN14677027	LREC_359	PRJNA627579	Escherichia coli	M9b_RC	LREC_359	Canis lupus familiaris	Dog	2017	Spain	Isolate
SAMN14677028	LREC_360	PRJNA627579	Escherichia coli	M10a_RC	LREC_360	Canis lupus familiaris	Dog	2017	Spain	Isolate
SAMN14677029	LREC_361	PRJNA627579	Escherichia coli	M11a_RC	LREC_361	Canis lupus familiaris	Dog	2017	Spain	Isolate
SAMN14677030	LREC_362	PRJNA627579	Escherichia coli	M13c_RC	LREC_362	Canis lupus familiaris	Dog	2017	Spain	Isolate
SAMN14677031	LREC_363	PRJNA627579	Escherichia coli	ST32a_RC	LREC_363	Canis lupus familiaris	Dog	2017	Spain	Isolate
