# Supplementary material for: Molecular Characteristics of Extraintestinal Pathogenic E. coli (ExPEC), Uropathogenic E. coli (UPEC), and Multidrug Resistant E. coli Isolated from Healthy Dogs in Spain. Whole Genome Sequencing of Canine ST372 Isolates and Comparison with Human Isolates Causing Extraintestinal Infections
Source: Microorganisms. 2020 Oct 31;8(11):1712. doi: 10.3390/microorganisms8111712 (PMC7716232; doi:10.3390/microorganisms8111712)
Supplement: Supplementary file 1 [file microorganisms-08-01712-s001.zip › microorganisms-946416-supplementary/microorganisms-946416-supplementary/Table_S2.xlsx]

## Sheet: Table S2 Clusters-SNP matrix
GENOME	Uberstrain	CODE_ABC	Name	Data Source	Bio Project ID	Project ID	Sample ID	Secondary Sample ID	Date Entered	Release Date	Barcode	Source Type	Source Details	Collection Year	Continent	Country	Region	District	City	Lab Contact	O Antigen	H Antigen	Serotype	Clermont phylogroup	Clonotype (CH)	Sequence type (ST)	fimH	KPSM-II (Group II)	KPSM-II-K5(NISSLE)	KpsC	KpsD	KpsE	kpsF	KpsS	KpsT	KpsU	ksl-K1-A	ksl-K1-B	ksl-K1-C	ksl-K1-D	ksl-K1-E	ksl-K1-F	ksl-K2-A	ksl-K2-B	ksl-K2-C	ksl-K2-D	ksl-K2-E	MalX-PRIMER	ireA
ESC_BB0576AA_AS.result	ESC_NA1203AA	4	ECOL-18-VL-LA-KS-0030B	ENTEROBASE	PRJNA325243	SRP095363	SAMN12056306	SRS4972110	2019-06-14	2019-06-13	ESC_NA1203AA	Canine	Urine (Canis lupus familiaris)	2018	North America	United States	Kansas			FDA Center for Food Safety and Applied Nutrition	O15	H31	O15:H31	B2	CH103-9	ST372	1	0	0	0	0	0	0	0	0	0	0	0	0	0	0	0	0	0	0	0	0	1	0
ESC_BB0577AA_AS.result	ESC_NA1202AA	5	ECOL-18-VL-LA-KS-0030A	ENTEROBASE	PRJNA325243	SRP095363	SAMN12056317	SRS4972113	2019-06-14	2019-06-13	ESC_NA1202AA	Canine	Urine (Canis lupus familiaris)	2018	North America	United States	Kansas			FDA Center for Food Safety and Applied Nutrition	O15	H31	O15:H31	B2	CH103-9	ST372	1	0	0	0	0	0	0	0	0	0	0	0	0	0	0	0	0	0	0	0	0	1	0
ESC_BB0585AA_AS.result	ESC_NA1194AA	6	ECOL-18-VL-LA-PA-Ryan-0039	ENTEROBASE	PRJNA324573	SRP121361	SAMN12056334	SRS4972146	2019-06-14	2019-06-13	ESC_NA1194AA	Canine	Anal gland (Canis lupus familiaris)	2018	North America	United States	Pennsylvania			FDA Center for Food Safety and Applied Nutrition	O83	H31	O83:H31	B2	CH103-9	ST372	1	0	0	0	0	0	0	0	0	0	0	0	0	0	0	0	0	0	0	0	0	1	0
ESC_BB0586AA_AS.result	ESC_NA1193AA	7	ECOL-18-VL-LA-PA-Ryan-0038	ENTEROBASE	PRJNA324573	SRP121361	SAMN12056336	SRS4972147	2019-06-14	2019-06-13	ESC_NA1193AA	Canine	Skin (Canis lupus familiaris)	2018	North America	United States	Illinois			FDA Center for Food Safety and Applied Nutrition	O83	H31	O83:H31	B2	CH103-103	ST372	1	1	1	1	1	1	1	1	1	1	0	0	0	0	0	0	0	0	0	0	0	1	0
ESC_BB0680AA_AS.result	ESC_NA1214AA	8	AZ-TG133260	ENTEROBASE	PRJNA230968	SRP038995	SAMN12057929	SRS4973327	2019-06-14	2019-06-14	ESC_NA1214AA	Canine	Stool (Canis lupus familiaris)	2016	North America	United States	Arizona			FDA Center for Food Safety and Applied Nutrition	O83	H31	O83:H31	B2	CH103-9	ST372	1	0	0	0	0	0	0	0	0	0	0	0	0	0	0	0	0	0	0	0	0	1	0
ESC_CA3929AA_AS.scaffold/1-3594	ESC_BA9202AA	12	UMEA 3160-1	ENTEROBASE	PRJNA186300	SRP019662	SAMN01885910	SRS402298	2015-08-27	2013-08-28	ESC_BA9202AA	Human	Homo sapiens; Urine	1996	Europe	Sweden				Broad Institute	O83	H31	O83:H31	B2	CH103-9	ST372	1	0	0	0	0	0	0	0	0	0	0	0	0	0	0	0	0	0	0	0	0	1	0
ESC_CB5265AA_AS.result	ESC_NA5065AA	19	ECOL-18-VL-LA-ND-0048	ENTEROBASE	PRJNA324573	SRP121361	SAMN12286867	SRS5105923	2019-07-17	2019-07-16	ESC_NA5065AA	Canine	Canine urine(Canis lupus familiaris)	2018	North America	United States	North Dakota			FDA Center for Food Safety and Applied Nutrition	O117	H28	O117:H28	B2	CH103-9	ST372	1	0	0	0	0	0	0	0	0	0	0	0	0	0	0	0	0	0	0	0	0	1	0
ESC_CB6996AA_AS.result	ESC_NA5751AA	21	AG19-0252	ENTEROBASE	PRJNA338676	SRP083292	SAMN12360687	SRS5153100	2019-07-25	2019-07-25	ESC_NA5751AA	Canine	Urine (Canis familiaris)	2019	North America	United States	Ohio			FDA Center for Food Safety and Applied Nutrition	O4	H31	O4:H31	B2	CH103-212	ST372	1	0	0	0	0	0	0	0	0	0	0	0	0	0	0	0	0	0	0	0	0	1	0
ESC_CB8642AA_AS.result	ESC_NA6368AA	22	ECOL-18-VL-LA-ND-0039	ENTEROBASE	PRJNA324573	SRP121361	SAMN12497059	SRS5214343	2019-08-07	2019-08-06	ESC_NA6368AA	Canine	Urine (Canis lupus familiaris)	2018	North America	United States	North Dakota			FDA Center for Food Safety and Applied Nutrition	ND	H28	ND:H28	B2	CH103-9	ST372	1	0	0	0	0	0	0	0	0	0	0	0	0	0	0	0	0	0	0	0	0	1	0
ESC_DB2351AA_AS.result	ESC_NA8373AA	24	ECOL-18-VL-OH-IN-0041	ENTEROBASE	PRJNA318589	SRP115288	SAMN12601405	SRS5285832	2019-08-21	2019-08-20	ESC_NA8373AA	Canine	urine (Canis lupus familiaris)	2018	North America	United States	Indiana			FDA Center for Food Safety and Applied Nutrition	O75	H31	O75:H31	B2	CH103-9	ST372	1	0	0	0	0	0	0	0	0	0	0	0	0	0	0	0	0	0	0	0	0	1	0
ESC_DB2610AA_AS.result	ESC_NA8115AA	25	ECOL-18-VL-OH-GA-0046	ENTEROBASE	PRJNA318589	SRP115288	SAMN12603150	SRS5285929	2019-08-21	2019-08-20	ESC_NA8115AA	Canine	Urine (Canis lupus familiaris)	2018	North America	United States	Georgia			FDA Center for Food Safety and Applied Nutrition	O83	H31	O83:H31	B2	CH103-11	ST372	1	0	0	0	0	0	0	0	0	0	0	0	0	0	0	0	0	0	0	0	0	1	0
ESC_DB2618AA_AS.result	ESC_NA8107AA	26	ECOL-18-VL-OH-GA-0040	ENTEROBASE	PRJNA318589	SRP115288	SAMN12601672	SRS5285940	2019-08-21	2019-08-20	ESC_NA8107AA	Canine	Urine (Canis lupus familiaris)	2018	North America	United States	Georgia			FDA Center for Food Safety and Applied Nutrition	O15	H31	O15:H31	B2	CH103-119	ST372	1	0	0	0	0	0	0	0	0	0	0	0	0	0	0	0	0	0	0	0	0	1	0
ESC_DB2636AA_AS.result	ESC_NA8089AA	27	ECOL-18-VL-OH-ON-0048	ENTEROBASE	PRJNA318589	SRP115288	SAMN12601727	SRS5285968	2019-08-21	2019-08-20	ESC_NA8089AA	Canine	Abscess (Canis lupus familiaris)	2018	North America	Canada				FDA Center for Food Safety and Applied Nutrition	O21	H31	O21:H31	B2	CH103-9	ST372	1	0	0	0	0	0	0	0	0	0	0	0	0	0	0	0	0	0	0	0	0	1	0
ESC_FB1665AA_AS.result	ESC_OA0230AA	28	ECOL-19-VL-LA-KS-0003	ENTEROBASE	PRJNA324573	SRP121361	SAMN12722928	SRS5369533	2019-09-11	2019-09-10	ESC_OA0230AA	Canine	urine (Canis lupus familiaris)	2019	North America	United States	Kansas			FDA Center for Food Safety and Applied Nutrition	O83	H31	O83:H31	B2	CH103-9	ST372	1	0	0	0	0	0	0	0	0	0	0	0	0	0	0	0	0	0	0	0	0	1	0
ESC_FB1673AA_AS.result	ESC_OA0222AA	30	ECOL-19-VL-LA-KY-0005	ENTEROBASE	PRJNA324573	SRP121361	SAMN12723017	SRS5369613	2019-09-11	2019-09-10	ESC_OA0222AA	Canine	Urine (Canis lupus familiaris)	2019	North America	United States	Kentucky			FDA Center for Food Safety and Applied Nutrition	O4	H31	O4:H31	B2	CH103-9	ST372	1	0	0	0	0	0	0	0	0	0	0	0	0	0	0	0	0	0	0	0	0	1	0
ESC_FB2143AA_AS.result	ESC_OA0221AA	31	ECOL-19-VL-LA-KS-0011	ENTEROBASE	PRJNA324573	SRP121361	SAMN12723019	SRS5369615	2019-09-11	2019-09-10	ESC_OA0221AA	Canine	Urine (Canis lupus familiaris)	2019	North America	United States	Kansas			FDA Center for Food Safety and Applied Nutrition	O83	H31	O83:H31	B2	CH103-9	ST372	1	0	0	0	0	0	0	0	0	0	0	0	0	0	0	0	0	0	0	0	0	1	0
ESC_FB6681AA_AS.result	ESC_OA3489AA	34	ECOL-19-VL-NY-NJ-0002	ENTEROBASE	PRJNA324565	SRP115280	SAMN12881535	SRS5461771	2019-10-02	2019-10-02	ESC_OA3489AA	Canine	Ear (Canis lupus familaris)	2019	North America	United States	New Jersey			FDA Center for Food Safety and Applied Nutrition	O83	H31	O83:H31	B2	CH103-9	ST372	1	0	0	0	0	0	0	0	0	0	0	0	0	0	0	0	0	0	0	0	0	1	0
ESC_FB9247AA_AS.result	ESC_OA5273AA	35	ECOL-19-VL-WA-IL-0010	ENTEROBASE	PRJNA481346	SRP224664	SAMN13012454	SRS5501147	2019-10-18	2019-10-10	ESC_OA5273AA	Canine	Canis lupus familiaris Urine	2019	North America	United States	Illinois			FDA Center for Food Safety and Applied Nutrition	O4	H31	O4:H31	B2	CH103-10	ST372	1	0	0	0	0	0	0	0	0	0	0	0	0	0	0	0	0	0	0	0	0	1	0
ESC_FB9254AA_AS.result	ESC_OA5266AA	36	ECOL-19-VL-WA-IL-0004	ENTEROBASE	PRJNA481346	SRP224664	SAMN13012495	SRS5501292	2019-10-18	2019-10-10	ESC_OA5266AA	Canine	Canis lupus familiaris Urine	2019	North America	United States	Illinois			FDA Center for Food Safety and Applied Nutrition	O15	H31	O15:H31	B2	CH103-458	ST372	1	0	0	0	0	0	0	0	0	0	0	0	0	0	0	0	0	0	0	0	0	1	0
ESC_FB9260AA_AS.result	ESC_OA5260AA	37	ECOL-19-VL-WA-KY-0010	ENTEROBASE	PRJNA481346	SRP224664	SAMN13012543	SRS5501317	2019-10-18	2019-10-10	ESC_OA5260AA	Canine	Canis lupus familiaris Urine	2019	North America	United States	North Carolina			FDA Center for Food Safety and Applied Nutrition	O83	H31	O83:H31	B2	CH103-9	ST372	1	0	0	0	0	0	0	0	0	0	0	0	0	0	0	0	0	0	0	0	0	1	0
ESC_FB9842AA_AS.result	ESC_OA4792AA	38	ECOL-19-VL-WA-NY-0019	ENTEROBASE	PRJNA481346	SRP224664	SAMN13049606	SRS5535329	2019-10-18	2019-10-17	ESC_OA4792AA	Canine	Vaginal (Canis lupus familiaris)	2019	North America	United States	Virginia			FDA Center for Food Safety and Applied Nutrition	O4	H31	O4:H31	B2	CH103-9	ST372	1	0	0	0	0	0	0	0	0	0	0	0	0	0	0	0	0	0	0	0	0	1	0
ESC_FB9846AA_AS.result	ESC_OA4790AA	39	ECOL-19-VL-WA-MO-0022	ENTEROBASE	PRJNA481346	SRP224664	SAMN13050471	SRS5535339	2019-10-18	2019-10-17	ESC_OA4790AA	Canine	Skin (Canis lupus familiaris)	2019	North America	United States	Missouri			FDA Center for Food Safety and Applied Nutrition	O117	H28	O117:H28	B2	CH103-9	ST372	1	0	0	0	0	0	0	0	0	0	0	0	0	0	0	0	0	0	0	0	0	1	0
ESC_GA9166AA_AS.scaffold/1-3594	ESC_DA2627AA	41	155791	ENTEROBASE	PRJNA315192	SRP071789	SAMN05170693	SRS1463942	2016-05-26	2016-05-25	ESC_DA2627AA	Human	Human; Homo sapiens	2015	Europe	United Kingdom				Public Health England	O4	H31	O4:H31	B2	CH103-9	ST372	1	0	0	0	0	0	0	0	0	0	0	0	0	0	0	0	0	0	0	0	0	1	1
ESC_GB2062AA_AS.result	ESC_OA6499AA	44	ECOL-19-VL-LA-ND-0004	ENTEROBASE	PRJNA324573	SRP121361	SAMN13178654	SRS5599715	2019-11-02	2019-11-01	ESC_OA6499AA	Canine	Urine(Canis lupus familiaris)	2019	North America	United States	North Dakota			FDA Center for Food Safety and Applied Nutrition	O15	H31	O15:H31	B2	CH103-211	ST372	1	0	0	0	0	0	0	0	0	0	0	0	0	0	0	0	0	0	0	0	0	1	0
ESC_GB2065AA_AS.result	ESC_OA6496AA	45	ECOL-19-VL-LA-ND-0002	ENTEROBASE	PRJNA324573	SRP121361	SAMN13178657	SRS5599740	2019-11-02	2019-11-01	ESC_OA6496AA	Canine	Urine(Canis lupus familiaris)	2019	North America	United States	North Dakota			FDA Center for Food Safety and Applied Nutrition	O83	H31	O83:H31	B2	CH103-9	ST372	1	0	0	0	0	0	0	0	0	0	0	0	0	0	0	0	0	0	0	0	0	1	0
ESC_GB4201AA_AS.result	ESC_OA8184AA	46		ENTEROBASE	PRJNA325243	SRP095363	SAMN13262693	SRS5634960	2019-11-17	2019-11-13	ESC_OA8184AA	Canine	Rectal swab (Canis lupus familiaris)	2019	North America	United States	Pennsylvania			FDA Center for Food Safety and Applied Nutrition	O83	H31	O83:H31	B2	CH103-9	ST372	1	0	0	0	0	0	0	0	0	0	0	0	0	0	0	0	0	0	0	0	0	1	1
ESC_GB9716AA_AS.result	ESC_PA3824AA	50	ECOL-19-VL-NY-GA-0008	ENTEROBASE	PRJNA324565	SRP115280	SAMN13340359	SRS5697083	2019-11-30	2019-11-21	ESC_PA3824AA	Canine	Urine (Canis lupus familiaris)	2019	North America	United States	Georgia			FDA Center for Food Safety and Applied Nutrition	O15	H31	O15:H31	B2	CH103-211	ST372	1	0	0	0	0	0	0	0	0	0	0	0	0	0	0	0	0	0	0	0	0	0	0
ESC_GB9955AA_AS.result	ESC_PA3587AA	51	ECOL-19-VL-WA-IL-0024	ENTEROBASE	PRJNA481346	SRP224664	SAMN13392122	SRS5721989	2019-11-30	2019-11-27	ESC_PA3587AA	Canine	Urine (Canis lupus familiaris)	2019	North America	United States				FDA Center for Food Safety and Applied Nutrition	O21	H31	O21:H31	B2	CH103-211/13	ST372	1	0	0	0	0	0	0	0	0	0	0	0	0	0	0	0	0	0	0	0	0	1	0
ESC_HA5168AA_AS.scaffold/1-3594	ESC_DA5265AA	54	HICF77	ENTEROBASE	PRJNA306133	SRP067738	SAMN04357684	SRS1221213	2016-07-01	2016-01-05	ESC_DA5265AA	Human	Homo sapiens; Blood	2009	Europe	United Kingdom	England	Oxfordshire	Oxford	University of Oxford	O21	H31	O21:H31	B2	CH103-9	ST372	1	0	0	0	0	0	0	0	0	0	0	0	0	0	0	0	0	0	0	0	0	1	0
ESC_HB5695AA_AS.result	ESC_PA5108AA	58	DP18-2B	ENTEROBASE	PRJNA593904	SRP234899	SAMN13495664	SRS5771260	2019-12-10	2019-12-08	ESC_PA5108AA	Canine	Canis lupus familiaris; feces	2013	North America	United States	Minnesota			University of Minnesota	O15	H31	O15:H31	B2	CH103-9	ST372	1	0	0	0	0	0	0	0	0	0	0	0	0	0	0	0	0	0	0	0	0	1	0
ESC_HB5696AA_AS.result	ESC_PA5107AA	59	DP18-3	ENTEROBASE	PRJNA593904	SRP234899	SAMN13495665	SRS5771262	2019-12-10	2019-12-08	ESC_PA5107AA	Canine	Canis lupus familiaris; feces	2013	North America	United States	Minnesota			University of Minnesota	O15	H31	O15:H31	B2	CH103-9	ST372	1	0	0	0	0	0	0	0	0	0	0	0	0	0	0	0	0	0	0	0	0	1	0
ESC_HB5697AA_AS.result	ESC_PA5106AA	60	DP18-4	ENTEROBASE	PRJNA593904	SRP234899	SAMN13495666	SRS5771261	2019-12-10	2019-12-08	ESC_PA5106AA	Canine	Canis lupus familiaris; feces	2013	North America	United States	Minnesota			University of Minnesota	O15	H31	O15:H31	B2	CH103-9	ST372	1	0	0	0	0	0	0	0	0	0	0	0	0	0	0	0	0	0	0	0	0	1	0
ESC_HB9119AA_AS.result	ESC_PA7282AA	61	ECOL-19-VL-OH-IN-0056	ENTEROBASE	PRJNA318589	SRP115288	SAMN13708351	SRS5930617	2020-01-03	2020-01-02	ESC_PA7282AA	Canine	TPLO swab (Canis lupus)	2019	North America	United States	Indiana			FDA Center for Food Safety and Applied Nutrition	O21	H14	O21:H14	B2	CH103-9	ST372	1	0	0	0	0	0	0	0	0	0	0	0	0	0	0	0	0	0	0	0	0	1	0
ESC_HB9281AA_AS.result	ESC_PA7334AA	62	ECOL-19-VL-OH-GA-0009	ENTEROBASE	PRJNA318589	SRP115288	SAMN13719085	SRS5938683	2020-01-05	2020-01-03	ESC_PA7334AA	Canine	Urine (Canis lupus)	2019	North America	United States	Georgia			FDA Center for Food Safety and Applied Nutrition	O83	H31	O83:H31	B2	CH103-9	ST372	1	0	0	0	0	0	0	0	0	0	0	0	0	0	0	0	0	0	0	0	0	1	0
ESC_IB6538AA_AS.result	ESC_QA2620AA	64	ECOL-19-VL-LA-TX-0013	ENTEROBASE	PRJNA324573	SRP121361	SAMN13898675	SRS6047789	2020-02-14	2020-01-22	ESC_QA2620AA	Canine	Skin (Canis lupus familiaris)	2019	North America	United States	Texas	Harris	Houston	FDA Center for Food Safety and Applied Nutrition	O83	H31	O83:H31	B2	CH103-102	ST372	1	0	0	0	0	0	0	0	0	0	0	0	0	0	0	0	0	0	0	0	0	1	0
ESC_IB6602AA_AS.result	ESC_QA2607AA	65	ECOL-19-VL-LA-ND-0018	ENTEROBASE	PRJNA324573	SRP121361	SAMN13898692	SRS6048071	2020-02-14	2020-01-22	ESC_QA2607AA	Canine	Urine (Canis lupus familiaris)	2019	North America	United States	Minnesota	Ramsey	City of Saint Paul	FDA Center for Food Safety and Applied Nutrition	O83	H31	O83:H31	B2	CH103-9	ST372	1	0	0	0	0	0	0	0	0	0	0	0	0	0	0	0	0	0	0	0	0	1	0
ESC_IB6614AA_AS.result	ESC_QA2595AA	66	ECOL-19-VL-LA-ND-0017	ENTEROBASE	PRJNA324573	SRP121361	SAMN13898666	SRS6048136	2020-02-14	2020-01-22	ESC_QA2595AA	Canine	Urine (Canis lupus familiaris)	2019	North America	United States	North Dakota	Burleigh	City of Bismarck	FDA Center for Food Safety and Applied Nutrition	O4	H31	O4:H31	B2	CH103-9	ST372	1	0	0	0	0	0	0	0	0	0	0	0	0	0	0	0	0	0	0	0	0	1	0
ESC_IB7569AA_AS.result/1-3594	ESC_QA4572AA	67	UMEA_3160_1	ENTEROBASE	PRJNA516477	SRP184283	SAMN10821474	SRS4336408	2020-02-14	2020-01-24	ESC_QA4572AA	Human	Homo_sapiens; female; urine	2013	North America	Canada	Ontario		Toronto	The University of British Columbia	O83	H31	O83:H31	B2	CH103-9	ST372	1	0	0	0	0	0	0	0	0	0	0	0	0	0	0	0	0	0	0	0	0	1	0
ESC_IB7655AA_AS.result/1-3594	ESC_QA4486AA	68	UMEA_3160_1	ENTEROBASE	PRJNA516477	SRP184283	SAMN10821388	SRS4336460	2020-02-14	2020-01-24	ESC_QA4486AA	Human	Homo_sapiens; female; urine	2013	North America	Canada	Ontario		Toronto	The University of British Columbia	O4	H31	O4:H31	B2	CH103-9	ST372	1	0	0	0	0	0	0	0	0	0	0	0	0	0	0	0	0	0	0	0	0	1	0
ESC_IB7752AA_AS.result	ESC_QA2581AA	69	ECOL-19-VL-LA-TX-0011	ENTEROBASE	PRJNA324573	SRP121361	SAMN13898685	SRS6048161	2020-02-14	2020-01-22	ESC_QA2581AA	Canine	Urine (Canis lupus familiaris)	2019	North America	United States	Texas	Harris	Houston	FDA Center for Food Safety and Applied Nutrition	O83	H31	O83:H31	B2	CH103-9	ST372	1	0	0	0	0	0	0	0	0	0	0	0	0	0	0	0	0	0	0	0	0	1	0
ESC_IB8444AA_AS.result	ESC_QA1871AA	70	ECOL-19-VL-LA-KS-0027	ENTEROBASE	PRJNA324573	SRP121361	SAMN13944367	SRS6086936	2020-02-14	2020-01-31	ESC_QA1871AA	Canine	Urine (Canis lupus familiaris)	2019	North America	United States	North Dakota	Burleigh	City of Bismarck	Louisiana State University	O4	H31	O4:H31	B2	CH103-9	ST372	1	0	0	0	0	0	0	0	0	0	0	0	0	0	0	0	0	0	0	0	0	1	0
ESC_IB8449AA_AS.result	ESC_QA1866AA	71	ECOL-19-VL-LA-TX-0025	ENTEROBASE	PRJNA324573	SRP121361	SAMN13944380	SRS6086924	2020-02-14	2020-01-31	ESC_QA1866AA	Canine	Urine (Canis lupus familiaris)	2019	North America	United States	Texas	Harris	Houston	Louisiana State University	O4	H31	O4:H31	B2	CH103-9	ST372	1	0	0	0	0	0	0	0	0	0	0	0	0	0	0	0	0	0	0	0	0	1	0
ESC_IB8638AA_AS.result	ESC_QA1699AA	72	ECOL-19-VL-OH-WA-0018	ENTEROBASE	PRJNA318589	SRP115288	SAMN14008726	SRS6108973	2020-02-14	2020-02-05	ESC_QA1699AA	Canine	Urine(Canis lupus familiaris)	2019	North America	United States	Washington	Thurston	Olympia	FDA Center for Food Safety and Applied Nutrition	O15	H31	O15:H31	B2	CH103-9	ST372	1	0	0	0	0	0	0	0	0	0	0	0	0	0	0	0	0	0	0	0	0	1	0
ESC_IB8645AA_AS.result	ESC_QA1692AA	73	ECOL-19-VL-OH-WA-0021	ENTEROBASE	PRJNA318589	SRP115288	SAMN14009998	SRS6109090	2020-02-14	2020-02-05	ESC_QA1692AA	Canine	tissue pool(Canis lupus familiaris)	2019	North America	United States	Washington	Thurston	Olympia	FDA Center for Food Safety and Applied Nutrition	O15	H31	O15:H31	B2	CH103-9	ST372	1	0	0	0	0	0	0	0	0	0	0	0	0	0	0	0	0	0	0	0	0	1	0
ESC_IB8646AA_AS.result	ESC_QA1691AA	74	ECOL-19-VL-OH-IN-0072	ENTEROBASE	PRJNA318589	SRP115288	SAMN14009997	SRS6109092	2020-02-14	2020-02-05	ESC_QA1691AA	Canine	Surgical Site(Canis lupus familiaris)	2019	North America	United States	Indiana	Marion	Center Township	FDA Center for Food Safety and Applied Nutrition	O117	H28	O117:H28	B2	CH103-9	ST372	1	0	0	0	0	0	0	0	0	0	0	0	0	0	0	0	0	0	0	0	0	1	0
ESC_IB8647AA_AS.result	ESC_QA1690AA	75	ECOL-19-VL-OH-WA-0013	ENTEROBASE	PRJNA318589	SRP115288	SAMN14009994	SRS6109097	2020-02-14	2020-02-05	ESC_QA1690AA	Canine	Urine(Canis lupus familiaris)	2019	North America	United States	Washington	Thurston	Olympia	FDA Center for Food Safety and Applied Nutrition	O21	H14	O21:H14	B2	CH103-9	ST372	1	0	0	0	0	0	0	0	0	0	0	0	0	0	0	0	0	0	0	0	0	1	0
ESC_IB8702AA_AS.result	ESC_QA1635AA	76	ECOL-19-VL-WA-KY-0023	ENTEROBASE	PRJNA481346	SRP224664	SAMN14068987	SRS6120471	2020-02-14	2020-02-07	ESC_QA1635AA	Canine	Lung (Canis lupus familiaris)	2019	North America					FDA Center for Food Safety and Applied Nutrition	O83	H31	O83:H31	B2	CH103-523/9	ST372	1	0	0	0	0	0	0	0	0	0	0	0	0	0	0	0	0	0	0	0	0	1	0
ESC_IB8835AA_AS.result	ESC_QA1492AA	77	ECOL-19-VL-LA-ND-0027	ENTEROBASE	PRJNA324573	SRP121361	SAMN13981363	SRS6142185	2020-02-14	2020-02-13	ESC_QA1492AA	Canine	Urine (Canis lupus familiaris)	2019	North America	United States	North Dakota	Burleigh	City of Bismarck	Louisiana State University	ND	H31	ND:H31	B2	CH103-9	ST372	1	0	0	0	0	0	0	0	0	0	0	0	0	0	0	0	0	0	0	0	0	1	0
ESC_IB8838AA_AS.result	ESC_QA1489AA	78	ECOL-19-VL-LA-ND-0035	ENTEROBASE	PRJNA324573	SRP121361	SAMN13981366	SRS6142188	2020-02-14	2020-02-13	ESC_QA1489AA	Canine	Urine (Canis lupus familiaris)	2019	North America	United States	North Dakota	Burleigh	City of Bismarck	Louisiana State University	O75	H31	O75:H31	B2	CH103-13	ST372	1	0	0	0	0	0	0	0	0	0	0	0	0	0	0	0	0	0	0	0	0	1	0
ESC_IB8849AA_AS.result	ESC_QA1478AA	79	ECOL-19-VL-LA-PA-Ryan-0033	ENTEROBASE	PRJNA324573	SRP121361	SAMN13981360	SRS6142199	2020-02-14	2020-02-13	ESC_QA1478AA	Canine	Urine (Canis lupus familiaris)	2019	North America	United States	Ohio	Franklin	City of Columbus	Louisiana State University	O75	H31	O75:H31	B2	CH103-9	ST372	1	0	0	0	0	0	0	0	0	0	0	0	0	0	0	0	0	0	0	0	0	1	0
ESC_IB9247AA_AS.result	ESC_QA5854AA	80	ECOL-19-VL-SD-MI-0028	ENTEROBASE	PRJNA318591	SRP125339	SAMN14125549	SRS6159692	2020-02-19	2020-02-18	ESC_QA5854AA	Canine	Urine (Canis lupus familiaris)	2019	North America	United States	Michigan	Ingham	City of Lansing	FDA Center for Food Safety and Applied Nutrition	O4	H31	O4:H31	B2	CH103-9	ST372	1	0	0	0	0	0	0	0	0	0	0	0	0	0	0	0	0	0	0	0	0	1	0
ESC_IB9248AA_AS.result	ESC_QA5853AA	81	ECOL-19-VL-SD-NC-0036	ENTEROBASE	PRJNA318591	SRP125339	SAMN14125560	SRS6159694	2020-02-19	2020-02-18	ESC_QA5853AA	Canine	Urine (Canis lupus familiaris)	2019	North America	United States	North Carolina	Wake	Raleigh Township	FDA Center for Food Safety and Applied Nutrition	O15	H31	O15:H31	B2	CH103-9	ST372	1	0	0	0	0	0	0	0	0	0	0	0	0	0	0	0	0	0	0	0	0	1	0
ESC_IB9256AA_AS.result	ESC_QA5845AA	82	ECOL-19-VL-SD-OK-0030	ENTEROBASE	PRJNA318591	SRP125339	SAMN14125568	SRS6159714	2020-02-19	2020-02-18	ESC_QA5845AA	Canine	Urine (Canis lupus familiaris)	2019	North America	United States	Oklahoma	Oklahoma	Oklahoma City	FDA Center for Food Safety and Applied Nutrition	ND	H31	ND:H31	B2	CH103-119	ST372	1	0	0	0	0	0	0	0	0	0	0	0	0	0	0	0	0	0	0	0	0	1	0
ESC_IB9275AA_AS.result	ESC_QA5826AA	83	ECOL-19-VL-SD-NC-0028	ENTEROBASE	PRJNA318591	SRP125339	SAMN14125638	SRS6159765	2020-02-19	2020-02-18	ESC_QA5826AA	Canine	Urine (Canis lupus familiaris)	2019	North America	United States	North Carolina	Wake	Raleigh Township	FDA Center for Food Safety and Applied Nutrition	O83	H31	O83:H31	B2	CH103-9	ST372	1	0	0	0	0	0	0	0	0	0	0	0	0	0	0	0	0	0	0	0	0	1	0
ESC_IB9277AA_AS.result	ESC_QA5824AA	84	ECOL-19-VL-SD-IA-0016	ENTEROBASE	PRJNA318591	SRP125339	SAMN14125644	SRS6159769	2020-02-19	2020-02-18	ESC_QA5824AA	Canine	Urine (Canis lupus familiaris)	2019	North America	United States	Iowa	Polk	Lee Township	FDA Center for Food Safety and Applied Nutrition	O83	H31	O83:H31	B2	CH103-9	ST372	1	1	1	1	1	1	1	1	1	1	0	0	0	0	0	0	0	0	0	0	0	1	0
ESC_IB9280AA_AS.result	ESC_QA5821AA	85	ECOL-19-VL-WA-NY-0025	ENTEROBASE	PRJNA481346	SRP224664	SAMN14125658	SRS6159772	2020-02-19	2020-02-18	ESC_QA5821AA	Canine	Galbladder (Canis lupus familiaris)	2019	North America	United States	New York		New York City	FDA Center for Food Safety and Applied Nutrition	O83	H31	O83:H31	B2	CH103-9	ST372	1	1	1	1	1	1	1	1	1	1	0	0	0	0	0	0	0	0	0	0	0	1	0
ESC_IB9795AA_AS.result	ESC_QA1872AA	86	ECOL-19-VL-LA-KS-0022	ENTEROBASE	PRJNA324573	SRP121361	SAMN13944366	SRS6086919	2020-02-14	2020-01-31	ESC_QA1872AA	Canine	Urine (Canis lupus familiaris)	2019	North America	United States	Kansas	Shawnee	City of Topeka	Louisiana State University	O4	H31	O4:H31	B2	CH103-9	ST372	1	0	0	0	0	0	0	0	0	0	0	0	0	0	0	0	0	0	0	0	0	1	0
ESC_JB0004AA_AS.result	ESC_QA1481AA	89	ECOL-19-VL-LA-PA-Ryan-0029	ENTEROBASE	PRJNA324573	SRP121361	SAMN13981359	SRS6142196	2020-02-14	2020-02-13	ESC_QA1481AA	Canine	Urine (Canis lupus familiaris)	2019	North America	United States	Pennsylvania	Philadelphia	City of Philadelphia	Louisiana State University	O21	H14	O21:H14	B2	CH103-9	ST372	1	0	0	0	0	0	0	0	0	0	0	0	0	0	0	0	0	0	0	0	0	1	0
ESC_JB0104AA_AS.result	ESC_QA1491AA	90	ECOL-19-VL-LA-ND-0029	ENTEROBASE	PRJNA324573	SRP121361	SAMN13981364	SRS6142186	2020-02-14	2020-02-13	ESC_QA1491AA	Canine	Urine (Canis lupus familiaris)	2019	North America	United States	North Dakota	Burleigh	City of Bismarck	Louisiana State University	O83	H31	O83:H31	B2	CH103-9	ST372	1	0	0	0	0	0	0	0	0	0	0	0	0	0	0	0	0	0	0	0	0	1	0
ESC_JB5494AA_AS.result	ESC_QA7420AA	92	ECOL-19-VL-WA-IL-0030	ENTEROBASE	PRJNA481346	SRP224664	SAMN14331107	SRS6281552	2020-03-10	2020-03-08	ESC_QA7420AA	Canine	Urine (Canis lupus familiaris)	2019	North America	United States	Illinois	Cook	City of Chicago	FDA Center for Food Safety and Applied Nutrition	O15	H31	O15:H31	B2	CH103-9	ST372	1	0	0	0	0	0	0	0	0	0	0	0	0	0	0	0	0	0	0	0	0	1	0
ESC_JB8082AA_AS.result	ESC_QA8214AA	93	ECOL-19-VL-LA-KS-0036	ENTEROBASE	PRJNA324573	SRP121361	SAMN14384377	SRS6329163	2020-03-20	2020-03-17	ESC_QA8214AA	Canine	URINE (Canis lupus familiaris)	2019	North America	United States	Kansas	Shawnee	City of Topeka	Louisiana State University	O15	H31	O15:H31	B2	CH103-9	ST372	1	0	0	0	0	0	0	0	0	0	0	0	0	0	0	0	0	0	0	0	0	1	0
ESC_JB8094AA_AS.result	ESC_QA8202AA	95	ECOL-19-VL-LA-KS-0041	ENTEROBASE	PRJNA324573	SRP121361	SAMN14384379	SRS6329175	2020-03-20	2020-03-17	ESC_QA8202AA	Canine	URINE (Canis lupus familiaris)	2019	North America	United States	North Dakota	Burleigh	City of Bismarck	Louisiana State University	O83	H31	O83:H31	B2	CH103-9	ST372	1	0	0	0	0	0	0	0	0	0	0	0	0	0	0	0	0	0	0	0	0	1	0
ESC_KB1322AA_AS.result	ESC_QA9154AA	98	ECOL-19-VL-WA-MO-0033	ENTEROBASE	PRJNA481346	SRP224664	SAMN14486738	SRS6400098	2020-04-01	2020-03-31	ESC_QA9154AA	Canine	urine (Canis lupus familiaris)	2019	North America	United States	Iowa	Polk	Lee Township	FDA Center for Food Safety and Applied Nutrition	O4	H31	O4:H31	B2	CH103-9	ST372	1	0	0	0	0	0	0	0	0	0	0	0	0	0	0	0	0	0	0	0	0	1	0
ESC_KB1332AA_AS.result	ESC_QA9144AA	99	ECOL-19-VL-WA-KY-0030	ENTEROBASE	PRJNA481346	SRP224664	SAMN14488130	SRS6401602	2020-04-01	2020-03-31	ESC_QA9144AA	Canine	Urine (Canis lupus familiaris)	2019	North America					FDA Center for Food Safety and Applied Nutrition	O83	H31	O83:H31	B2	CH103-13	ST372	1	0	0	0	0	0	0	0	0	0	0	0	0	0	0	0	0	0	0	0	0	1	0
ESC_KB1333AA_AS.result	ESC_QA9143AA	100	ECOL-19-VL-WA-MO-0041	ENTEROBASE	PRJNA481346	SRP224664	SAMN14488144	SRS6401605	2020-04-01	2020-03-31	ESC_QA9143AA	Canine	Foot/Hoof (Canis lupus familiaris)	2019	North America	United States	Iowa	Polk	Lee Township	FDA Center for Food Safety and Applied Nutrition	O15	H31	O15:H31	B2	CH103-9	ST372	1	0	0	0	0	0	0	0	0	0	0	0	0	0	0	0	0	0	0	0	0	1	0
ESC_KB3602AA_AS.result	ESC_RA0115AA	101	72913	ENTEROBASE	PRJNA357722	SRP101500	SAMN14503196	SRS6429158	2020-04-08	2020-04-05	ESC_RA0115AA	Canine	Canis lupus familiaris	2007	North America	United States	Massachusetts	Suffolk	City of Boston	FDA Center for Food Safety and Applied Nutrition	O4	H31	O4:H31	B2	CH103-9	ST372	1	0	0	0	0	0	0	0	0	0	0	0	0	0	0	0	0	0	0	0	0	1	0
ESC_KB3793AA_AS.result	ESC_RA0072AA	102	82933	ENTEROBASE	PRJNA357722	SRP101500	SAMN14503216	SRS6429202	2020-04-08	2020-04-05	ESC_RA0072AA	Canine	Canis lupus familiaris	2008	North America	United States	Alabama			FDA Center for Food Safety and Applied Nutrition	O83	H31	O83:H31	B2	CH103-9	ST372	1	0	0	0	0	0	0	0	0	0	0	0	0	0	0	0	0	0	0	0	0	1	0
ESC_KB4190AA_AS.result	ESC_QA9694AA	104	ECOL-19-VL-WA-NY-0043	ENTEROBASE	PRJNA481346	SRP224664	SAMN14544546	SRS6432178	2020-04-08	2020-04-06	ESC_QA9694AA	Canine	Urine (Canis lupus familiaris)	2019	North America	United States	Washington	Thurston	Olympia	FDA Center for Food Safety and Applied Nutrition	O83	H31	O83:H31	B2	CH103-9	ST372	1	0	0	0	0	0	0	0	0	0	0	0	0	0	0	0	0	0	0	0	0	1	0
ESC_KB4191AA_AS.result	ESC_QA9693AA	105	ECOL-19-VL-WA-NY-0039	ENTEROBASE	PRJNA481346	SRP224664	SAMN14544565	SRS6432207	2020-04-08	2020-04-06	ESC_QA9693AA	Canine	Vaginal (Canis lupus familiaris)	2019	North America	United States	Virginia		Richmond	FDA Center for Food Safety and Applied Nutrition	O83	H31	O83:H31	B2	CH103-211	ST372	1	0	0	0	0	0	0	0	0	0	0	0	0	0	0	0	0	0	0	0	0	1	0
ESC_KB4195AA_AS.result	ESC_QA9689AA	106	ECOL-19-VL-WA-NY-0042	ENTEROBASE	PRJNA481346	SRP224664	SAMN14544544	SRS6432237	2020-04-08	2020-04-06	ESC_QA9689AA	Canine	Vaginal (Canis lupus familiaris)	2019	North America	United States	Oklahoma	Oklahoma	Oklahoma City	FDA Center for Food Safety and Applied Nutrition	O15	H31	O15:H31	B2	CH103-9	ST372	1	0	0	0	0	0	0	0	0	0	0	0	0	0	0	0	0	0	0	0	0	1	0
ESC_KB7363AA_AS.result/1-3594	ESC_RA1111AA	109	LREC_343	ENTEROBASE	PRJNA627579		SAMN14677011	M15a_RC	2020-04-23	2021-04-30	ESC_RA1111AA	Canine		2017	Europe	Spain				Universidade de Santiago de Compostela, LREC	O4	H31	O4:H31	B2	CH103-9	ST372	1	0	0	0	0	0	0	0	0	0	0	0	0	0	0	0	0	0	0	0	0	1	0
ESC_KB7364AA_AS.result/1-3594	ESC_RA1112AA	110	LREC_344	ENTEROBASE	PRJNA627579		SAMN14677012	M19a_RC	2020-04-23	2021-04-30	ESC_RA1112AA	Canine		2017	Europe	Spain				Universidade de Santiago de Compostela, LREC	O4	H31	O4:H31	B2	CH103-9	ST372	1	0	0	0	0	0	0	0	0	0	0	0	0	0	0	0	0	0	0	0	0	1	0
ESC_KB7365AA_AS.result/1-3594	ESC_RA1113AA	111	LREC_345	ENTEROBASE	PRJNA627579		SAMN14677013	M22a_RC	2020-04-23	2021-04-30	ESC_RA1113AA	Canine		2017	Europe	Spain				Universidade de Santiago de Compostela, LREC	O4	H31	O4:H31	B2	CH103-9	ST372	1	0	0	0	0	0	0	0	0	0	0	0	0	0	0	0	0	0	0	0	0	1	0
ESC_KB7366AA_AS.result/1-3594	ESC_RA1114AA	112	LREC_346	ENTEROBASE	PRJNA627579		SAMN14677014	ST46b_RC	2020-04-23	2021-04-30	ESC_RA1114AA	Canine		2017	Europe	Spain				Universidade de Santiago de Compostela, LREC	O4	H31	O4:H31	B2	CH103-9	ST372	1	0	0	0	0	0	0	0	0	0	0	0	0	0	0	0	0	0	0	0	0	1	0
ESC_KB7367AA_AS.result/1-3594	ESC_RA1115AA	113	LREC_347	ENTEROBASE	PRJNA627579		SAMN14677015	DOG-2a	2020-04-23	2021-04-30	ESC_RA1115AA	Canine		2013	Europe	Spain				Universidade de Santiago de Compostela, LREC	O117	H28	O117:H28	B2	CH103-9	ST372	1	0	0	0	0	0	0	0	0	0	0	0	0	0	0	0	0	0	0	0	0	1	0
ESC_KB7368AA_AS.result/1-3594	ESC_RA1116AA	114	LREC_348	ENTEROBASE	PRJNA627579		SAMN14677016	DOG-12a	2020-04-23	2021-04-30	ESC_RA1116AA	Canine		2013	Europe	Spain				Universidade de Santiago de Compostela, LREC	O4	H31	O4:H31	B2	CH103-9	ST372	1	0	0	0	0	0	0	0	0	0	0	0	0	0	0	0	0	0	0	0	0	1	0
ESC_KB7369AA_AS.result/1-3594	ESC_RA1117AA	115	LREC_349	ENTEROBASE	PRJNA627579		SAMN14677017	DOG-14a	2020-04-23	2021-04-30	ESC_RA1117AA	Canine		2013	Europe	Spain				Universidade de Santiago de Compostela, LREC	O83	H31	O83:H31	B2	CH103-9	ST372	1	0	0	0	0	0	0	0	0	0	0	0	0	0	0	0	0	0	0	0	0	1	1
ESC_KB7378AA_AS.result/1-3594	ESC_RA1118AA	116	LREC_350	ENTEROBASE	PRJNA627579		SAMN14677018	DOG-15a	2020-04-23	2021-04-30	ESC_RA1118AA	Canine		2013	Europe	Spain				Universidade de Santiago de Compostela, LREC	O83	H31	O83:H31	B2	CH103-9	ST372	1	0	0	0	0	0	0	0	0	0	0	0	0	0	0	0	0	0	0	0	0	1	1
ESC_KB7379AA_AS.result/1-3594	ESC_RA1119AA	117	LREC_351	ENTEROBASE	PRJNA627579		SAMN14677019	DOG-36d	2020-04-23	2021-04-30	ESC_RA1119AA	Canine		2013	Europe	Spain				Universidade de Santiago de Compostela, LREC	O4	H31	O4:H31	B2	CH103-9	ST372	1	1	1	1	1	1	1	1	1	1	0	0	0	0	0	0	0	0	0	0	0	1	0
ESC_KB7380AA_AS.result/1-3594	ESC_RA1120AA	118	LREC_353	ENTEROBASE	PRJNA627579		SAMN14677020	DOG-42a	2020-04-23	2021-04-30	ESC_RA1120AA	Canine		2013	Europe	Spain				Universidade de Santiago de Compostela, LREC	O25	H31	O25:H31	B2	CH103-9	ST372	1	0	0	0	0	0	0	0	0	0	0	0	0	0	0	0	0	0	0	0	0	1	0
ESC_KB7381AA_AS.result/1-3594	ESC_RA1121AA	119	LREC_352	ENTEROBASE	PRJNA627579		SAMN14677021	DOG-45a	2020-04-23	2021-04-30	ESC_RA1121AA	Canine		2013	Europe	Spain				Universidade de Santiago de Compostela, LREC	O25	H31	O25:H31	B2	CH103-9	ST372	1	0	0	0	0	0	0	0	0	0	0	0	0	0	0	0	0	0	0	0	0	1	0
ESC_KB7382AA_AS.result/1-3594	ESC_RA1122AA	120	LREC_354	ENTEROBASE	PRJNA627579		SAMN14677022	DOG-46a	2020-04-23	2021-04-30	ESC_RA1122AA	Canine		2013	Europe	Spain				Universidade de Santiago de Compostela, LREC	O25	H31	O25:H31	B2	CH103-9	ST372	1	0	0	0	0	0	0	0	0	0	0	0	0	0	0	0	0	0	0	0	0	1	0
ESC_KB7383AA_AS.result/1-3594	ESC_RA1123AA	121	LREC_355	ENTEROBASE	PRJNA627579		SAMN14677023	DOG-49a	2020-04-23	2021-04-30	ESC_RA1123AA	Canine		2013	Europe	Spain				Universidade de Santiago de Compostela, LREC	O4	H31	O4:H31	B2	CH103-9	ST372	1	0	0	0	0	0	0	0	0	0	0	0	0	0	0	0	0	0	0	0	0	1	0
ESC_KB7385AA_AS.result/1-3594	ESC_RA1125AA	123	LREC_357	ENTEROBASE	PRJNA627579		SAMN14677025	M22b_P	2020-04-23	2021-04-30	ESC_RA1125AA	Canine		2016	Europe	Spain				Universidade de Santiago de Compostela, LREC	O83	H31	O83:H31	B2	CH103-9	ST372	1	0	0	0	0	0	0	0	0	0	0	0	0	0	0	0	0	0	0	0	0	1	0
ESC_KB7386AA_AS.result/1-3594	ESC_RA1126AA	124	LREC_359	ENTEROBASE	PRJNA627579		SAMN14677026	ST7B1_RC	2020-04-23	2021-04-30	ESC_RA1126AA	Canine		2017	Europe	Spain				Universidade de Santiago de Compostela, LREC	O21	H31	O21:H31	B2	CH103-9	ST372	1	0	0	0	0	0	0	0	0	0	0	0	0	0	0	0	0	0	0	0	0	1	0
ESC_KB7395AA_AS.result/1-3594	ESC_RA1127AA	125	LREC_358	ENTEROBASE	PRJNA627579		SAMN14677027	M9b_RC	2020-04-23	2021-04-30	ESC_RA1127AA	Canine		2017	Europe	Spain				Universidade de Santiago de Compostela, LREC	O25	H31	O25:H31	B2	CH103-9	ST372	1	0	0	0	0	0	0	0	0	0	0	0	0	0	0	0	0	0	0	0	0	1	0
ESC_KB7396AA_AS.result/1-3594	ESC_RA1128AA	126	LREC_360	ENTEROBASE	PRJNA627579		SAMN14677028	M10a_RC	2020-04-23	2021-04-30	ESC_RA1128AA	Canine		2017	Europe	Spain				Universidade de Santiago de Compostela, LREC	O15	H31	O15:H31	B2	CH103-210/17	ST372	1	0	0	0	0	0	0	0	0	0	0	0	0	0	0	0	0	0	0	0	0	1	0
ESC_KB7397AA_AS.result/1-3594	ESC_RA1129AA	127	LREC_361	ENTEROBASE	PRJNA627579		SAMN14677029	M11a_RC	2020-04-23	2021-04-30	ESC_RA1129AA	Canine		2017	Europe	Spain				Universidade de Santiago de Compostela, LREC	O21	H31	O21:H31	B2	CH103-9	ST372	1	0	0	0	0	0	0	0	0	0	0	0	0	0	0	0	0	0	0	0	0	1	0
ESC_KB7398AA_AS.result/1-3594	ESC_RA1130AA	128	LREC_362	ENTEROBASE	PRJNA627579		SAMN14677030	M13c_RC	2020-04-23	2021-04-30	ESC_RA1130AA	Canine		2017	Europe	Spain				Universidade de Santiago de Compostela, LREC	O15	H31	O15:H31	B2	CH103-10	ST372	1	0	0	0	0	0	0	0	0	0	0	0	0	0	0	0	0	0	0	0	0	1	0
ESC_KB7399AA_AS.result/1-3594	ESC_RA1131AA	129	LREC_363	ENTEROBASE	PRJNA627579		SAMN14677031	ST32a_RC	2020-04-23	2021-04-30	ESC_RA1131AA	Canine		2017	Europe	Spain				Universidade de Santiago de Compostela, LREC	O15	H31	O15:H31	B2	CH103-9	ST372	1	0	0	0	0	0	0	0	0	0	0	0	0	0	0	0	0	0	0	0	0	1	0
ESC_LA5114AA_AS.scaffold/1-3594	ESC_FA9827AA	130	PNUSAE002710	ENTEROBASE	PRJNA218110	SRP046387	SAMN04633640	SRS2012762	2017-03-02	2017-03-01	ESC_FA9827AA	Human	Homo sapiens	2015	North America	United States				Centers for Disease Control and Prevention Enteric Diseases Laboratory Branch	O83	H31	O83:H31	B2	CH103-9	ST372	1	0	0	0	0	0	0	0	0	0	0	0	0	0	0	0	0	0	0	0	0	1	0
ESC_NA5202AA_AS.scaffold	ESC_GA4718AA	131	AB2745	ENTEROBASE					2017-05-09	2017-11-11	ESC_GA4718AA	Canine	Wound infection	2016	Europe	Sweden	Örebro	Örebro Kommun	Örebro	Stefan Börjesson	O4	H31	O4:H31	B2	CH103-9	ST372	1	0	0	0	0	0	0	0	0	0	0	0	0	0	0	0	0	0	0	0	0	1	0
ESC_NA5786AA_AS.scaffold	ESC_GA4720AA	132	AB2844	ENTEROBASE					2017-05-09	2018-05-16	ESC_GA4720AA	Canine		2016	Europe	Sweden	Stockholm	Stockholm Municipality	Farsta	Stefan Börjesson	O21	H14	O21:H14	B2	CH103-432	ST372	1	0	0	0	0	0	0	0	0	0	0	0	0	0	0	0	0	0	0	0	0	1	0
ESC_PA9822AA_AS.scaffold	ESC_HA4757AA	134	ECOL-17-VL-OH-WA-0013	ENTEROBASE	PRJNA318589	SRP115288	SAMN07747812	SRS2583632	2017-10-12	2017-10-11	ESC_HA4757AA	Canine	Canis lupus - Urine	2017	North America	United States	Washington			FDA Center for Food Safety and Applied Nutrition	O15	H31	O15:H31	B2	CH103-9	ST372	1	0	0	0	0	0	0	0	0	0	0	0	0	0	0	0	0	0	0	0	0	1	0
ESC_RA4994AA_AS.scaffold	ESC_IA4000AA	137	ECOL-17-VL-NY-FL-0007	ENTEROBASE	PRJNA324565	SRP115280	SAMN08518910	SRS2973867	2018-02-16	2018-02-16	ESC_IA4000AA	Canine	Canis lupus familiaris Lung	2017	North America	United States	Florida			FDA Center for Food Safety and Applied Nutrition	O83	H31	O83:H31	B2	CH103-9	ST372	1	0	0	0	0	0	0	0	0	0	0	0	0	0	0	0	0	0	0	0	0	1	0
ESC_RA8133AA_AS.result	ESC_IA5746AA	138	ECOL-17-VL-LA-ND-0028	ENTEROBASE	PRJNA324573	SRP121361	SAMN08596257	SRS3076857	2018-03-27	2018-03-21	ESC_IA5746AA	Canine	dog urine (Canis lupus familiaris)	2017	North America	United States	North Dakota			FDA Center for Food Safety and Applied Nutrition	O83	H31	O83:H31	B2	CH103-9	ST372	1	0	0	0	0	0	0	0	0	0	0	0	0	0	0	0	0	0	0	0	0	1	1
ESC_SA4322AA_AS.result/1-3594	ESC_JA1153AA	139	155753	ENTEROBASE	PRJNA248792	SRP042645	SAMN09298346	SRS3368816	2018-06-04	2018-06-03	ESC_JA1153AA	Human	human; Homo sapiens	2015	Europe	United Kingdom				Public Health England	O4	H31	O4:H31	B2	CH103-9	ST372	1	0	0	0	0	0	0	0	0	0	0	0	0	0	0	0	0	0	0	0	0	1	0
ESC_SA9750AA_AS.result	ESC_JA6452AA	140	ECOL-17-VL-OH-ON-0044	ENTEROBASE	PRJNA318589	SRP115288	SAMN09630330	SRS3546624	2018-07-14	2018-07-13	ESC_JA6452AA	Canine	Canis lupus familiaris Urine	2017	North America	Canada				FDA Center for Food Safety and Applied Nutrition	O15	H31	O15:H31	B2	CH103-239	ST372	1	0	0	0	0	0	0	0	0	0	0	0	0	0	0	0	0	0	0	0	0	1	0
ESC_TA0095AA_AS.result/1-3594	ESC_JA6764AA	141	572005	ENTEROBASE	PRJNA248792	SRP042645	SAMN09710735	SRS3592385	2018-07-25	2018-07-25	ESC_JA6764AA	Human	human; Homo sapiens	2018	Europe	United Kingdom				Public Health England	O83	H31	O83:H31	B2	CH103-13	ST372	1	0	0	0	0	0	0	0	0	0	0	0	0	0	0	0	0	0	0	0	0	1	0
ESC_TA1522AA_AS.result	ESC_JA8005AA	143	AG18-0009	ENTEROBASE	PRJNA338676	SRP083292	SAMN09784500	SRS3639661	2018-08-08	2018-08-08	ESC_JA8005AA	Canine	Canine Uterus (Canis lupis)	2016	North America	United States	Ohio			FDA Center for Food Safety and Applied Nutrition	O15	H31	O15:H31	B2	CH103-211	ST372	1	0	0	0	0	0	0	0	0	0	0	0	0	0	0	0	0	0	0	0	0	1	0
ESC_TA1533AA_AS.result	ESC_JA8015AA	144	AG18-0011	ENTEROBASE	PRJNA338676	SRP083292	SAMN09784517	SRS3639822	2018-08-08	2018-08-08	ESC_JA8015AA	Canine	Canine Uterus (Canis lupis)	2016	North America	United States	Ohio			FDA Center for Food Safety and Applied Nutrition	O75	H31	O75:H31	B2	CH103-9	ST372	1	0	0	0	0	0	0	0	0	0	0	0	0	0	0	0	0	0	0	0	0	1	0
ESC_TA4125AA_AS.result	ESC_JA9860AA	146	ECOL-18-VL-LA-ND-0010	ENTEROBASE	PRJNA324573	SRP121361	SAMN09839638	SRS3722801	2018-08-29	2018-08-29	ESC_JA9860AA	Canine	Canine urine (Canis lupis familiaris)	2018	North America	United States	North Dakota			FDA Center for Food Safety and Applied Nutrition	O83	H31	O83:H31	B2	CH103-9	ST372	1	0	0	0	0	0	0	0	0	0	0	0	0	0	0	0	0	0	0	0	0	1	0
ESC_TA4446AA_AS.result	ESC_KA0078AA	147	ECOL-18-VL-SD-MI-0001	ENTEROBASE	PRJNA318591	SRP125339	SAMN09951495	SRS3741325	2018-09-06	2018-09-05	ESC_KA0078AA	Canine	Urine (Canis lupus familiaris)	2018	North America	United States	New York		New York	FDA Center for Food Safety and Applied Nutrition	O4	H31	O4:H31	B2	CH103-9	ST372	1	0	0	0	0	0	0	0	0	0	0	0	0	0	0	0	0	0	0	0	0	1	0
ESC_TA4452AA_AS.result	ESC_KA0072AA	148	ECOL-18-VL-SD-MI-0003	ENTEROBASE	PRJNA318591	SRP125339	SAMN09951494	SRS3741331	2018-09-06	2018-09-05	ESC_KA0072AA	Canine	Urine (Canis lupus familiaris)	2018	North America	United States	Michigan			FDA Center for Food Safety and Applied Nutrition	O83	H31	O83:H31	B2	CH103-9	ST372	1	1	1	1	1	1	1	1	1	1	0	0	0	0	0	0	0	0	0	0	0	1	0
ESC_TA4576AA_AS.result	ESC_KA0134AA	149	ECOL-18-VL-SD-MI-0006	ENTEROBASE	PRJNA318591	SRP125339	SAMN09951523	SRS3748964	2018-09-07	2018-09-06	ESC_KA0134AA	Canine	Urine (Canis lupus familiaris)	2018	North America	United States	Michigan			FDA Center for Food Safety and Applied Nutrition	O83	H31	O83:H31	B2	CH103-9	ST372	1	0	0	0	0	0	0	0	0	0	0	0	0	0	0	0	0	0	0	0	0	1	0
ESC_TA8050AA_AS.result	ESC_KA1546AA	150	ECOL-18-VL-OH-GA-0005	ENTEROBASE	PRJNA318589	SRP115288	SAMN10078343	SRS3790135	2018-09-17	2018-09-17	ESC_KA1546AA	Canine	Lung (Canis lupus familiaris)	2018	North America	United States	Georgia			FDA Center for Food Safety and Applied Nutrition	O4	H31	O4:H31	B2	CH103-9	ST372	1	0	0	0	0	0	0	0	0	0	0	0	0	0	0	0	0	0	0	0	0	1	0
ESC_UA1160AA_AS.result	ESC_KA3380AA	151	ECOL-18-VL-OH-IN-0006	ENTEROBASE	PRJNA318589	SRP115288	SAMN10246200	SRS3938764	2018-10-16	2018-10-16	ESC_KA3380AA	Canine	swab (Canis familiaris)	2018	North America	United States	Indiana			FDA Center for Food Safety and Applied Nutrition	O83	H31	O83:H31	B2	CH103-9	ST372	1	0	0	0	0	0	0	0	0	0	0	0	0	0	0	0	0	0	0	0	0	1	0
ESC_UA1375AA_AS.result	ESC_KA3580AA	152	NYVetLIRN-114	ENTEROBASE	PRJNA325243	SRP095363	SAMN10262357	SRS3957182	2018-10-23	2018-10-22	ESC_KA3580AA	Canine	Feces (Canis lupus familiaris)	2018	North America	United States	New York		New York	FDA Center for Food Safety and Applied Nutrition	O117	H28	O117:H28	B2	CH103-9	ST372	1	0	0	0	0	0	0	0	0	0	0	0	0	0	0	0	0	0	0	0	0	1	0
ESC_UA2241AA_AS.result	ESC_KA4387AA	153	ECOL-18-VL-LA-KS-0014	ENTEROBASE	PRJNA324573	SRP121361	SAMN10283404	SRS3971060	2018-10-24	2018-10-23	ESC_KA4387AA	Canine	Urine (Canis lupus familiaris)	2018	North America	United States	Kansas			FDA Center for Food Safety and Applied Nutrition	O4	H31	O4:H31	B2	CH103-9	ST372	1	0	0	0	0	0	0	0	0	0	0	0	0	0	0	0	0	0	0	0	0	1	0
ESC_UA2245AA_AS.result	ESC_KA4383AA	154	ECOL-18-VL-LA-KS-0013	ENTEROBASE	PRJNA324573	SRP121361	SAMN10283416	SRS3971068	2018-10-24	2018-10-23	ESC_KA4383AA	Canine	Urine (Canis lupus familiaris)	2018	North America	United States	Kansas			FDA Center for Food Safety and Applied Nutrition	O4	H31	O4:H31	B2	CH103-9	ST372	1	0	0	0	0	0	0	0	0	0	0	0	0	0	0	0	0	0	0	0	0	1	0
ESC_UA3699AA_AS.result	ESC_KA5201AA	155	ECOL-18-VL-LA-TX-0022	ENTEROBASE	PRJNA324573	SRP121361	SAMN10396969	SRS4031898	2018-11-09	2018-11-08	ESC_KA5201AA	Canine	Canine urine (Canis lupus familiaris)	2018	North America	United States	Texas			FDA Center for Food Safety and Applied Nutrition	O83	H31	O83:H31	B2	CH103-9	ST372	1	0	0	0	0	0	0	0	0	0	0	0	0	0	0	0	0	0	0	0	0	1	0
ESC_UA6818AA_AS.result	ESC_KA5723AA	156	ECOL-18-VL-OH-ON-0006	ENTEROBASE	PRJNA318589	SRP115288	SAMN10078981	SRS4057767	2018-11-20	2018-11-19	ESC_KA5723AA	Canine	Urine (Canis lupus familiaris)	2018	North America	Canada				FDA Center for Food Safety and Applied Nutrition	O50/O2	H31	O50/O2:H31	B2	CH103-119	ST372	1	0	0	0	0	0	0	0	0	0	0	0	0	0	0	0	0	0	0	0	0	1	0
ESC_UA6825AA_AS.result	ESC_KA5716AA	157	ECOL-18-VL-LA-PA-Ryan-0013	ENTEROBASE	PRJNA324573	SRP121361	SAMN10416384	SRS4057792	2018-11-20	2018-11-19	ESC_KA5716AA	Canine	Urine (Canis lupus familiaris)	2018	North America	United States	Pennsylvania			FDA Center for Food Safety and Applied Nutrition	O75	H31	O75:H31	B2	CH103-9	ST372	1	0	0	0	0	0	0	0	0	0	0	0	0	0	0	0	0	0	0	0	0	1	0
ESC_UA6864AA_AS.result	ESC_KA5785AA	158	ECOL-18-VL-OH-WA-0017	ENTEROBASE	PRJNA318589	SRP115288	SAMN10442528	SRS4061201	2018-11-21	2018-11-20	ESC_KA5785AA	Canine	Canis lupus familiaris , Bile	2018	North America	United States	Washington			FDA Center for Food Safety and Applied Nutrition	O15	H31	O15:H31	B2	CH103-9	ST372	1	0	0	0	0	0	0	0	0	0	0	0	0	0	0	0	0	0	0	0	0	1	0
ESC_UA6915AA_AS.result	ESC_KA5807AA	159	ECOL-18-VL-SD-MI-0023	ENTEROBASE	PRJNA318591	SRP125339	SAMN10393224	SRS4071450	2018-11-22	2018-11-21	ESC_KA5807AA	Canine	Uterus (Canis lupus familiaris)	2018	North America	United States	Wisconsin			FDA Center for Food Safety and Applied Nutrition	O83	H31	O83:H31	B2	CH103-9	ST372	1	0	0	0	0	0	0	0	0	0	0	0	0	0	0	0	0	0	0	0	0	1	0
ESC_UA6920AA_AS.result	ESC_KA5802AA	160	ECOL-18-VL-SD-MI-0024	ENTEROBASE	PRJNA318591	SRP125339	SAMN10393204	SRS4071457	2018-11-22	2018-11-21	ESC_KA5802AA	Canine	Urine (Canis lupus familiaris)	2018	North America	United States	Michigan			FDA Center for Food Safety and Applied Nutrition	O4	H31	O4:H31	B2	CH103-9	ST372	1	0	0	0	0	0	0	0	0	0	0	0	0	0	0	0	0	0	0	0	0	1	0
ESC_UA9727AA_AS.result	ESC_KA6611AA	161	ECOL-18-VL-NY-MS-0017	ENTEROBASE	PRJNA324565	SRP115280	SAMN10457078	SRS4089078	2018-11-29	2018-11-28	ESC_KA6611AA	Canine	Rectum (Canis lupus familiaris)	2018	North America	United States	Mississippi			FDA Center for Food Safety and Applied Nutrition	O83	H31	O83:H31	B2	CH103-9	ST372	1	0	0	0	0	0	0	0	0	0	0	0	0	0	0	0	0	0	0	0	0	1	0
ESC_VA3678AA_AS.result	ESC_KA8131AA	162	ECOL-18-VL-LA-KY-0019	ENTEROBASE	PRJNA324573	SRP121361	SAMN10478629	SRS4120907	2018-12-11	2018-12-10	ESC_KA8131AA	Canine	Canis lupus familiaris, Feces	2018	North America	United States	Kentucky			FDA Center for Food Safety and Applied Nutrition	O117	H28	O117:H28	B2	CH103-9	ST372	1	0	0	0	0	0	0	0	0	0	0	0	0	0	0	0	0	0	0	0	0	1	0
ESC_VA6171AA_AS.result	ESC_KA9016AA	163	ECOL-18-VL-OH-GA-0018	ENTEROBASE	PRJNA318589	SRP115288	SAMN10686132	SRS4211423	2019-01-08	2019-01-04	ESC_KA9016AA	Canine	Urine (Canis lupus familiaris)	2018	North America	United States	Georgia			FDA Center for Food Safety and Applied Nutrition	O15	H31	O15:H31	B2	CH103-211	ST372	1	0	0	0	0	0	0	0	0	0	0	0	0	0	0	0	0	0	0	0	0	1	0
ESC_WA1566AA_AS.result	ESC_LA1505AA	164	ECOL-18-VL-NY-GA-0010	ENTEROBASE	PRJNA324565	SRP115280	SAMN10751944	SRS4324312	2019-02-04	2019-02-04	ESC_LA1505AA	Canine	Urine (Canis lupus familiaris)	2018	North America	United States	Georgia			FDA Center for Food Safety and Applied Nutrition	O83	H31	O83:H31	B2	CH103-9	ST372	1	0	0	0	0	0	0	0	0	0	0	0	0	0	0	0	0	0	0	0	0	1	0
ESC_WA2073AA_AS.result	ESC_LA1689AA	165	ECOL-18-VL-OH-IN-0002	ENTEROBASE	PRJNA318589	SRP115288	SAMN10883179	SRS4337900	2019-02-08	2019-02-07	ESC_LA1689AA	Canine	Canis familiaris - Ear swab	2018	North America	United States	Indiana			FDA Center for Food Safety and Applied Nutrition	O15	H31	O15:H31	B2	CH103-9	ST372	1	0	0	0	0	0	0	0	0	0	0	0	0	0	0	0	0	0	0	0	0	1	0
ESC_WA5744AA_AS.result	ESC_LA5037AA	169	GER_MD90_1604_Eco_099	ENTEROBASE	PRJNA433857	SRP132815	SAMN08519292	SRS2956961	2019-02-11	2018-07-14	ESC_LA5037AA	Canine	military dog fecal sample; Canis lupus familiaris	2016	Europe	Germany				Northern Arizona University	O83	H31	O83:H31	B2	CH103-9	ST372	1	0	0	0	0	0	0	0	0	0	0	0	0	0	0	0	0	0	0	0	0	1	0
ESC_XA0270AA_AS.result	ESC_LA9641AA	172	ECOL-18-VL-LA-KS-0031	ENTEROBASE	PRJNA324573	SRP121361	SAMN11022081	SRS4411190	2019-02-26	2019-02-26	ESC_LA9641AA	Canine	Canis lupus familiaris Urine	2018	North America	United States	Kansas			FDA Center for Food Safety and Applied Nutrition	O4	H31	O4:H31	B2	CH103-9	ST372	1	0	0	0	0	0	0	0	0	0	0	0	0	0	0	0	0	0	0	0	0	1	0
ESC_XA0272AA_AS.result	ESC_LA9639AA	173	ECOL-18-VL-LA-TX-0036	ENTEROBASE	PRJNA324573	SRP121361	SAMN11022117	SRS4411192	2019-02-26	2019-02-26	ESC_LA9639AA	Canine	canis lupus familiaris Canine urine	2018	North America	United States	Texas			FDA Center for Food Safety and Applied Nutrition	O83	H31	O83:H31	B2	CH103-11	ST372	1	0	0	0	0	0	0	0	0	0	0	0	0	0	0	0	0	0	0	0	0	1	0
ESC_XA0273AA_AS.result	ESC_LA9638AA	174	ECOL-18-VL-LA-KS-0023	ENTEROBASE	PRJNA324573	SRP121361	SAMN11022120	SRS4411197	2019-02-26	2019-02-26	ESC_LA9638AA	Canine	Canis lupus familiaris Urine	2018	North America	United States	Kansas			FDA Center for Food Safety and Applied Nutrition	O4	H31	O4:H31	B2	CH103-9	ST372	1	0	0	0	0	0	0	0	0	0	0	0	0	0	0	0	0	0	0	0	0	1	0
ESC_XA0275AA_AS.result	ESC_LA9636AA	175	ECOL-18-VL-LA-KS-0027	ENTEROBASE	PRJNA324573	SRP121361	SAMN11022126	SRS4411336	2019-02-26	2019-02-26	ESC_LA9636AA	Canine	Canis lupus familiaris Urine	2018	North America	United States	North Dakota			FDA Center for Food Safety and Applied Nutrition	O83	H31	O83:H31	B2	CH103-9	ST372	1	0	0	0	0	0	0	0	0	0	0	0	0	0	0	0	0	0	0	0	0	1	0
ESC_XA2585AA_AS.result/1-3594	ESC_LA3788AA	176	699	ENTEROBASE	PRJNA475142	SRP150422	SAMN09405770	SRS3413460	2019-02-11	2018-09-18	ESC_LA3788AA	Human	Homo sapiens; feces	1998	North America	United States				George Washington University	O83	H31	O83:H31	B2	CH103-9	ST372	1	0	0	0	0	0	0	0	0	0	0	0	0	0	0	0	0	0	0	0	0	1	0
ESC_XA3768AA_AS.result	ESC_MA1065AA	177	ECOL-18-VL-SD-OK-0031	ENTEROBASE	PRJNA318591	SRP125339	SAMN11127476	SRS4488547	2019-03-14	2019-03-14	ESC_MA1065AA	Canine	Canine Urine (Canis lupus familiaris)	2018	North America	United States	Oklahoma			FDA Center for Food Safety and Applied Nutrition	O15	H31	O15:H31	B2	CH103-211	ST372	1	0	0	0	0	0	0	0	0	0	0	0	0	0	0	0	0	0	0	0	0	1	0
ESC_XA3770AA_AS.result	ESC_MA1063AA	178	ECOL-18-VL-SD-OK-0026	ENTEROBASE	PRJNA318591	SRP125339	SAMN11127475	SRS4488551	2019-03-14	2019-03-14	ESC_MA1063AA	Canine	Canine Urine (Canis lupus familiaris)	2018	North America	United States	Missouri			FDA Center for Food Safety and Applied Nutrition	O83	H31	O83:H31	B2	CH103-9	ST372	1	0	0	0	0	0	0	0	0	0	0	0	0	0	0	0	0	0	0	0	0	1	0
ESC_XA3772AA_AS.result	ESC_MA1061AA	179	ECOL-18-VL-SD-NC-0025	ENTEROBASE	PRJNA318591	SRP125339	SAMN11127483	SRS4488553	2019-03-14	2019-03-14	ESC_MA1061AA	Canine	Canine Abscess (Canis lupus familiaris)	2018	North America	United States	North Carolina			FDA Center for Food Safety and Applied Nutrition	O21	H14	O21:H14	B2	CH103-9	ST372	1	0	0	0	0	0	0	0	0	0	0	0	0	0	0	0	0	0	0	0	0	1	0
ESC_XA3773AA_AS.result	ESC_MA1060AA	180	ECOL-18-VL-SD-IA-0029	ENTEROBASE	PRJNA318591	SRP125339	SAMN11127473	SRS4488554	2019-03-14	2019-03-14	ESC_MA1060AA	Canine	Canine Urine (Canis lupis familiaris)	2018	North America	United States	Iowa			FDA Center for Food Safety and Applied Nutrition	O15	H31	O15:H31	B2	CH103-102	ST372	1	0	0	0	0	0	0	0	0	0	0	0	0	0	0	0	0	0	0	0	0	1	0
ESC_XA3781AA_AS.result	ESC_MA1052AA	181	ECOL-18-VL-SD-MI-0036	ENTEROBASE	PRJNA318591	SRP125339	SAMN11127498	SRS4488563	2019-03-14	2019-03-14	ESC_MA1052AA	Canine	Canine Urine (Canis lupus familiaris)	2018	North America	United States	Michigan			FDA Center for Food Safety and Applied Nutrition	O83	H31	O83:H31	B2	CH103-9	ST372	1	0	0	0	0	0	0	0	0	0	0	0	0	0	0	0	0	0	0	0	0	1	0
ESC_XA5937AA_AS.result	ESC_MA1483AA	182	ECOL-18-VL-LA-PA-Ryan-0031	ENTEROBASE	PRJNA324573	SRP121361	SAMN11102867	SRS4521391	2019-03-22	2019-03-21	ESC_MA1483AA	Canine	Canis lupus familiaris Urine	2018	North America	United States	Oklahoma			FDA Center for Food Safety and Applied Nutrition	O4	H31	O4:H31	B2	CH103-9	ST372	1	0	0	0	0	0	0	0	0	0	0	0	0	0	0	0	0	0	0	0	0	1	0
ESC_YA3353AA_AS.result	ESC_MA3039AA	183	ECOL-18-VL-OH-ON-0032	ENTEROBASE	PRJNA318589	SRP115288	SAMN11371659	SRS4600699	2019-04-09	2019-04-09	ESC_MA3039AA	Canine	Urine (Canis lupus)	2018	North America	Canada				FDA Center for Food Safety and Applied Nutrition	O83	H31	O83:H31	B2	CH103-9	ST372	1	0	0	0	0	0	0	0	0	0	0	0	0	0	0	0	0	0	0	0	0	1	0
ESC_YA3361AA_AS.result	ESC_MA3031AA	184	ECOL-18-VL-OH-WA-0025	ENTEROBASE	PRJNA318589	SRP115288	SAMN11371681	SRS4600820	2019-04-09	2019-04-09	ESC_MA3031AA	Canine	Urine (Canis lupus)	2018	North America	United States	Washington			FDA Center for Food Safety and Applied Nutrition	O4	H31	O4:H31	B2	CH103-8	ST372	1	0	0	0	0	0	0	0	0	0	0	0	0	0	0	0	0	0	0	0	0	1	0
ESC_YA5049AA_AS.result	ESC_MA2891AA	185	ECOL-18-VL-NY-GA-0018	ENTEROBASE	PRJNA324565	SRP115280	SAMN11352641	SRS4594355	2019-04-07	2019-04-05	ESC_MA2891AA	Canine	Urine (Canis lupus familiaris)	2018	North America	United States	Georgia			FDA Center for Food Safety and Applied Nutrition	O4	H31	O4:H31	B2	CH103-9	ST372	1	0	0	0	0	0	0	0	0	0	0	0	0	0	0	0	0	0	0	0	0	1	0
ESC_YA7305AA_AS.result	ESC_MA4200AA	186	ECOL-18-VL-LA-KY-0028	ENTEROBASE	PRJNA324573	SRP121361	SAMN11461884	SRS4647173	2019-04-18	2019-04-18	ESC_MA4200AA	Canine	Urine (Canis lupus familiaris)	2018	North America	United States	Kentucky			FDA Center for Food Safety and Applied Nutrition	O83	H31	O83:H31	B2	CH103-146/13	ST372	1	0	0	0	0	0	0	0	0	0	0	0	0	0	0	0	0	0	0	0	0	1	0
ESC_ZA1973AA_AS.result	ESC_MA5357AA	187	ECOL-18-VL-SD-IA-0038	ENTEROBASE	PRJNA318591	SRP125339	SAMN11581017	SRS4726434	2019-05-06	2019-05-06	ESC_MA5357AA	Canine	Canine Urine (Canis lupis familiaris)	2018	North America	United States	Iowa			FDA Center for Food Safety and Applied Nutrition	O83	H31	O83:H31	B2	CH103-9	ST372	1	0	0	0	0	0	0	0	0	0	0	0	0	0	0	0	0	0	0	0	0	1	0
ESC_ZA1976AA_AS.result	ESC_MA5354AA	188	ECOL-18-VL-SD-IA-0048	ENTEROBASE	PRJNA318591	SRP125339	SAMN11581027	SRS4726453	2019-05-06	2019-05-06	ESC_MA5354AA	Canine	Canine E-Tube (Canis lupis familiaris)	2018	North America	United States	Iowa			FDA Center for Food Safety and Applied Nutrition	O4	H31	O4:H31	B2	CH103-9	ST372	1	0	0	0	0	0	0	0	0	0	0	0	0	0	0	0	0	0	0	0	0	1	0
ESC_ZA2173AA_AS.result	ESC_MA5475AA	189	ECOL-18-VL-SD-OK-0047	ENTEROBASE	PRJNA318591	SRP125339	SAMN11604733	SRS4736321	2019-05-08	2019-05-08	ESC_MA5475AA	Canine	Canine Urine (Canis lupus familiaris)	2018	North America	United States	Oklahoma			FDA Center for Food Safety and Applied Nutrition	O15	H31	O15:H31	B2	CH103-211	ST372	1	0	0	0	0	0	0	0	0	0	0	0	0	0	0	0	0	0	0	0	0	1	0
ESC_ZA2185AA_AS.result	ESC_MA5463AA	190	ECOL-18-VL-SD-OK-0042	ENTEROBASE	PRJNA318591	SRP125339	SAMN11604757	SRS4736350	2019-05-08	2019-05-08	ESC_MA5463AA	Canine	Canine Joint Swab (Canis lupus familiaris)	2018	North America	United States	Oklahoma			FDA Center for Food Safety and Applied Nutrition	O4	H31	O4:H31	B2	CH103-9	ST372	1	0	0	0	0	0	0	0	0	0	0	0	0	0	0	0	0	0	0	0	0	1	0
ESC_ZA2194AA_AS.result	ESC_MA5454AA	191	ECOL-18-VL-SD-NC-0044	ENTEROBASE	PRJNA318591	SRP125339	SAMN11604836	SRS4736436	2019-05-08	2019-05-08	ESC_MA5454AA	Canine	Canine Urine (Canis lupus familiaris)	2018	North America	United States	North Carolina			FDA Center for Food Safety and Applied Nutrition	O83	H31	O83:H31	B2	CH103-9	ST372	1	0	0	0	0	0	0	0	0	0	0	0	0	0	0	0	0	0	0	0	0	1	0
ESC_ZA2202AA_AS.result	ESC_MA5446AA	192	ECOL-18-VL-SD-NC-0038	ENTEROBASE	PRJNA318591	SRP125339	SAMN11604747	SRS4736605	2019-05-08	2019-05-08	ESC_MA5446AA	Canine	Canine Urine (Canis lupus familiaris)	2018	North America	United States	North Carolina			FDA Center for Food Safety and Applied Nutrition	O83	H31	O83:H31	B2	CH103-9	ST372	1	0	0	0	0	0	0	0	0	0	0	0	0	0	0	0	0	0	0	0	0	1	0
ESC_ZA2804AA_AS.result	ESC_MA5748AA	193	AG19-0190	ENTEROBASE	PRJNA338676	SRP083292	SAMN11640228	SRS4755933	2019-05-14	2019-05-14	ESC_MA5748AA	Canine	Urine (Canis lupus familiaris)	2017	North America	United States	Ohio			FDA Center for Food Safety and Applied Nutrition	O83	H31	O83:H31	B2	CH103-9	ST372	1	0	0	0	0	0	0	0	0	0	0	0	0	0	0	0	0	0	0	0	0	1	0
ESC_ZA6582AA_AS.result	ESC_MA6945AA	195	ECOL-18-VL-LA-KS-0034	ENTEROBASE	PRJNA324573	SRP121361	SAMN11842174	SRS4810970	2019-05-30	2019-05-23	ESC_MA6945AA	Canine	Urine (Canis lupus familiaris)	2018	North America	United States	North Dakota			FDA Center for Food Safety and Applied Nutrition	O15	H31	O15:H31	B2	CH103-9	ST372	1	0	0	0	0	0	0	0	0	0	0	0	0	0	0	0	0	0	0	0	0	1	0
GCF_009497315.1_ASM949731v1/1-3594	GCF_009497315.1_ASM949731v1/1-40195	196	J22 (REFRENCE)	NCBI			SAMN12990273	GCA_009497315.1				Canine		2017	Europe	France					O4	H31	O4:H31	B2	CH103-9	ST372	1	0	0	0	0	0	0	0	0	0	0	0	0	0	0	0	0	0	0	0	0	1	0
GCF_009497395.1_ASM949739v1/1-3594	GCF_009497395.1_ASM949739v1/1-40195	197	C20	NCBI			SAMN12990267	GCA_009497395.1				Canine		2017	Europe	France					O15	H31	O15:H31	B2	CH103-9	ST372	1	0	0	0	0	0	0	0	0	0	0	0	0	0	0	0	0	0	0	0	0	1	0
ESC_BA0293AA_AS.scaffold/1-3594	ESC_BA5297AA	2	upec-100	ENTEROBASE	PRJNA248737	SRP042632	SAMN02801910	SRS624625	2015-08-27	2014-10-26	ESC_BA5297AA	Human	patient with urinary tract infection; Homo sapiens	2011	North America	United States				UNIVERSITY OF WASHINGTON	O18	H31	O18:H31	B2	CH103-9	ST372	1	1	1	1	1	1	1	1	1	1	0	0	0	0	0	0	0	0	0	0	0	1	0
ESC_BA6338AA_AS.scaffold/1-3594	ESC_BA2344AA	3	92-1476	ENTEROBASE	PRJNA269984	SRP053140	SAMN03262774	SRS836308	2015-08-27	2015-02-10	ESC_BA2344AA	Human	urine		North America	United States	Washington	King County	Seattle	Broad Institute	O18	H31	O18:H31	B2	CH103-9	ST372	1	1	1	1	1	1	1	1	1	1	0	0	0	0	0	0	0	0	0	0	0	1	0
ESC_CA2896AA_AS.scaffold/1-3594	ESC_BA2481AA	11	92-1449	ENTEROBASE	PRJNA269984	SRP053140	SAMN03262773	SRS836346	2015-08-27	2015-02-10	ESC_BA2481AA	Human	urine		North America	United States	Washington	King County	Seattle	Broad Institute	O18	H31	O18:H31	B2	CH103-9	ST372	1	1	1	1	1	1	1	1	1	1	0	0	0	0	0	0	0	0	0	0	0	1	0
ESC_CA4299AA_AS.scaffold/1-3594	ESC_BA5113AA	13	upec-239	ENTEROBASE	PRJNA248737	SRP042632	SAMN02802063	SRS624779	2015-08-27	2014-10-26	ESC_BA5113AA	Human	patient with urinary tract infection; Homo sapiens	2011	North America	United States	Washington			UNIVERSITY OF WASHINGTON	ND	H31	ND:H31	B2	CH103-9	ST372	1	1	1	1	1	1	1	1	1	1	0	0	0	0	0	0	0	0	0	0	0	1	0
ESC_CA5594AA_AS.scaffold/1-3594	ESC_BA2349AA	14	92-1405	ENTEROBASE	PRJNA269984	SRP053140	SAMN03262772	SRS836047	2015-08-27	2015-02-10	ESC_BA2349AA	Human	urine		North America	United States	Washington	King County	Seattle	Broad Institute	O18	H31	O18:H31	B2	CH103-9	ST372	1	1	1	1	1	1	1	1	1	1	0	0	0	0	0	0	0	0	0	0	0	1	0
ESC_CA6393AA_AS.scaffold/1-3594	ESC_BA2386AA	15	92-1295	ENTEROBASE	PRJNA269984	SRP053140	SAMN03262771	SRS836305	2015-08-27	2015-02-10	ESC_BA2386AA	Human	urine		North America	United States	Washington	King County	Seattle	Broad Institute	O18	H31	O18:H31	B2	CH103-9	ST372	1	1	1	1	1	1	1	1	1	1	0	0	0	0	0	0	0	0	0	0	0	1	0
ESC_CA6782AA_AS.scaffold/1-3594	ESC_BA4900AA	16	upec-87	ENTEROBASE	PRJNA248737	SRP042632	SAMN02802182	SRS624899	2015-08-27	2014-10-26	ESC_BA4900AA	Human	patient with urinary tract infection; Homo sapiens	2011	North America	United States	Washington			UNIVERSITY OF WASHINGTON	O18	H31	O18:H31	B2	CH103-9	ST372	1	1	1	1	1	1	1	1	1	1	0	0	0	0	0	0	0	0	0	0	0	1	0
ESC_FB3678AA_AS.result/1-3594	ESC_OA1759AA	32	AUSMDU00034375	ENTEROBASE	PRJNA565795	SRP221809	SAMN12768657	SRS5393608	2019-09-17	2019-09-16	ESC_OA1759AA	Human	Homo sapiens	2017	Oceania	Australia				Microbiological Diagnostic Unit	O45	H31	O45:H31	B2	CH103-9	ST372	1	1	1	1	1	1	1	1	1	1	0	0	0	0	0	0	0	0	0	0	0	1	0
ESC_FB3680AA_AS.result/1-3594	ESC_OA1757AA	33	AUSMDU00034376	ENTEROBASE	PRJNA565795	SRP221809	SAMN12768659	SRS5393610	2019-09-17	2019-09-16	ESC_OA1757AA	Human	Homo sapiens	2017	Oceania	Australia				Microbiological Diagnostic Unit	O45	H31	O45:H31	B2	CH103-9	ST372	1	1	1	1	1	1	1	1	1	1	0	0	0	0	0	0	0	0	0	0	0	1	0
ESC_GA9308AA_AS.scaffold/1-3594	ESC_DA2506AA	42	161089	ENTEROBASE	PRJNA315192	SRP071789	SAMN05170886	SRS1464174	2016-05-26	2016-05-25	ESC_DA2506AA	Human	Human; Homo sapiens	2015	Europe	United Kingdom				Public Health England	O18	H31	O18:H31	B2	CH103-9	ST372	1	1	1	1	1	1	1	1	1	1	0	0	0	0	0	0	0	0	0	0	0	1	0
ESC_GA9427AA_AS.scaffold/1-3594	ESC_DA2422AA	43	152629	ENTEROBASE	PRJNA315192	SRP071789	SAMN05171041	SRS1464431	2016-05-26	2016-05-25	ESC_DA2422AA	Human	Human; Homo sapiens	2013	Europe	United Kingdom				Public Health England	O18	H31	O18:H31	B2	CH103-210	ST372	1	1	1	1	1	1	1	1	1	1	0	0	0	0	0	0	0	0	0	0	0	1	0
ESC_GB6014AA_AS.result/1-3594	ESC_PA1995AA	47	EC00601	ENTEROBASE	PRJNA475751	SRP150360	SAMN09400805	SRS3409849	2019-11-18	2019-06-24	ESC_PA1995AA	Human	Homo sapiens; urine	2017	North America	United States	Pennsylvania	Allegheny County	Pittsburgh	University of Pittsburgh	O18	H31	O18:H31	B2	CH103-9	ST372	1	1	1	1	1	1	1	1	1	1	0	0	0	0	0	0	0	0	0	0	0	1	0
ESC_GB8589AA_AS.result/1-3594	ESC_OA9741AA	49	29000654_Eco	ENTEROBASE	PRJEB35000	ERP117990	SAMEA6168475	ERS3968474	2019-11-18	2019-11-17	ESC_OA9741AA	Human	human primary care urine							RIVM - National Institute for Public Health and the Environment	O45	H31	O45:H31	B2	CH103-9	ST372	1	1	1	1	1	1	1	1	1	1	0	0	0	0	0	0	0	0	0	0	0	1	0
ESC_HA5049AA_AS.scaffold/1-3594	ESC_DA5383AA	52	HICF117	ENTEROBASE	PRJNA306133	SRP067738	SAMN04357566	SRS1221332	2016-07-01	2016-01-05	ESC_DA5383AA	Human	Homo sapiens; Blood	2010	Europe	United Kingdom	England	Oxfordshire	Oxford	University of Oxford	O18	H31	O18:H31	B2	CH103-9	ST372	1	1	1	1	1	1	1	1	1	1	0	0	0	0	0	0	0	0	0	0	0	1	0
ESC_HA5059AA_AS.scaffold/1-3594	ESC_DA5373AA	53	HICF132	ENTEROBASE	PRJNA306133	SRP067738	SAMN04357576	SRS1221322	2016-07-01	2016-01-05	ESC_DA5373AA	Human	Homo sapiens; Blood	2010	Europe	United Kingdom	England	Oxfordshire	Oxford	University of Oxford	O18	H31	O18:H31	B2	CH103-9	ST372	1	1	1	1	1	1	1	1	1	1	0	0	0	0	0	0	0	0	0	0	0	1	0
ESC_HA5587AA_AS.scaffold/1-3594	ESC_DA4846AA	55	GN02317	ENTEROBASE	PRJNA290784	SRP068372	SAMN03922952	SRS1246373	2016-07-01	2016-01-17	ESC_DA4846AA	Human	Homo sapiens; Bodily fluid	2004	North America	United States				JCVI	O45	H31	O45:H31	B2	CH103-9	ST372	1	1	1	1	1	1	1	1	1	1	0	0	0	0	0	0	0	0	0	0	0	1	0
ESC_HA5672AA_AS.scaffold/1-3594	ESC_DA4761AA	56	GN03661	ENTEROBASE	PRJNA290784	SRP068372	SAMN04388561	SRS1246494	2016-07-01	2016-01-17	ESC_DA4761AA	Human	Homo sapiens	2010	North America	United States				JCVI	O18	H31	O18:H31	B2	CH103-103	ST372	1	1	1	1	1	1	1	1	1	1	0	0	0	0	0	0	0	0	0	0	0	1	0
ESC_JA0202AA_AS.scaffold/1-3594	ESC_EA9428AA	87	SCK09-57	ENTEROBASE	PRJEB15226	ERP016935	SAMEA4429033	ERS1340482	2016-10-24	2016-10-18	ESC_EA9428AA	Human	Homo sapiens		Europe	Netherlands				Amphia Hospital	O45	H31	O45:H31	B2	CH103-9	ST372	1	1	1	1	1	1	1	1	1	1	0	0	0	0	0	0	0	0	0	0	0	1	0
ESC_JA7805AA_AS.scaffold/1-3594	ESC_FA3001AA	88	152500	ENTEROBASE	PRJNA315192	SRP071789	SAMN06015047	SRS1796825	2016-11-16	2016-11-15	ESC_FA3001AA	Human	Human; Homo sapiens	2015	Europe	United Kingdom				Public Health England	O18	H31	O18:H31	B2	CH103-9	ST372	1	1	1	1	1	1	1	1	1	1	0	0	0	0	0	0	0	0	0	0	0	1	0
ESC_KB7361AA_AS.result/1-3594	ESC_RA1109AA	107	LREC_341	ENTEROBASE	PRJNA627579		SAMN14677009	A85	2020-04-23	2021-04-30	ESC_RA1109AA	Human		2016	Europe	Spain				Universidade de Santiago de Compostela, LREC	O18	H31	O18:H31	B2	CH103-9	ST372	1	1	1	1	1	1	1	1	1	1	0	0	0	0	0	0	0	0	0	0	0	1	0
ESC_KB7362AA_AS.result/1-3594	ESC_RA1110AA	108	LREC_342	ENTEROBASE	PRJNA627579		SAMN14677010	C14	2020-04-23	2021-04-30	ESC_RA1110AA	Human		2016	Europe	France				Universidade de Santiago de Compostela, LREC	O18	H31	O18:H31	B2	CH103-9	ST372	1	1	1	1	1	1	1	1	1	1	0	0	0	0	0	0	0	0	0	0	0	1	0
ESC_NA9156AA_AS.scaffold/1-3594	ESC_GA6264AA	133	Escherichia coli_28	ENTEROBASE	PRJNA388450	SRP108482	SAMN07189560	SRS2248204	2017-06-02	2017-06-02	ESC_GA6264AA	Human	Homo sapiens; bacteremia	2013	North America	United States	Texas	Harris County	Houston	MD Anderson Cancer Center	O18	H31	O18:H31	B2	CH103-9	ST372	1	1	1	1	1	1	1	1	1	1	0	0	0	0	0	0	0	0	0	0	0	1	0
ESC_QA4672AA_AS.scaffold/1-3594	ESC_HA8139AA	135	27-25-8101178	ENTEROBASE					2017-11-06	2018-05-11	ESC_HA8139AA	Human			Europe	United Kingdom	Scotland			SSSCDRL	O18	H31	O18:H31	B2	CH103-9	ST372	1	1	1	1	1	1	1	1	1	1	0	0	0	0	0	0	0	0	0	0	0	1	0
ESC_WA2630AA_AS.result/1-3594	ESC_LA8599AA	166	166264	ENTEROBASE	PRJNA315192	SRP071789	SAMN05980996	SRS1789250	2019-02-11	2016-11-05	ESC_LA8599AA	Human	Human; Homo sapiens	2015	Europe	United Kingdom				Public Health England	ND	H31	ND:H31	B2	CH103-9	ST372	1	1	1	1	1	1	1	1	1	1	0	0	0	0	0	0	0	0	0	0	0	1	0
ESC_WA2932AA_AS.result/1-3594	ESC_LA8316AA	167	173587	ENTEROBASE	PRJNA315192	SRP071789	SAMN06006310	SRS2483137	2019-02-11	2017-08-31	ESC_LA8316AA	Human	Homo sapiens; Human	2015	Europe	United Kingdom				Public Health England	O18	H31	O18:H31	B2	CH103-9	ST372	1	1	1	1	1	1	1	1	1	1	0	0	0	0	0	0	0	0	0	0	0	1	0
ESC_WA3348AA_AS.result/1-3594	ESC_LA7422AA	168	Ecoli096	ENTEROBASE	PRJNA381936	SRP103382	SAMN06702091	SRS2110682	2019-02-11	2018-05-01	ESC_LA7422AA	Human	Homo sapiens; urine	2014	Unresolved					UC San Diego	O18	H31	O18:H31	B2	CH103-9	ST372	1	1	1	1	1	1	1	1	1	1	0	0	0	0	0	0	0	0	0	0	0	1	0
ESC_WA6946AA_AS.result/1-3594	ESC_LA3787AA	170	260	ENTEROBASE	PRJNA475142	SRP150422	SAMN09405771	SRS3413461	2019-02-11	2018-09-18	ESC_LA3787AA	Human	Homo sapiens; feces	1998	North America	United States				George Washington University	O45	H31	O45:H31	B2	CH103-9	ST372	1	1	1	1	1	1	1	1	1	1	0	0	0	0	0	0	0	0	0	0	0	1	0
ESC_WA6947AA_AS.result/1-3594	ESC_LA3786AA	171	191	ENTEROBASE	PRJNA475142	SRP150422	SAMN09405772	SRS3413462	2019-02-11	2018-09-18	ESC_LA3786AA	Human	Homo sapiens; urine	1996	North America	United States				George Washington University	O18	H31	O18:H31	B2	CH103-70	ST372	1	1	1	1	1	1	1	1	1	1	0	0	0	0	0	0	0	0	0	0	0	1	0
ESC_QA8778AA_AS.scaffold/1-3594	ESC_HA9363AA	136	JML153	ENTEROBASE	PRJDB5579	DRP003877	SAMD00077245	DRS052171	2017-11-17	2017-11-17	ESC_HA9363AA	Human	feces; Homo sapiens	2015	Asia	Japan				KYUSHU	O83	H31	O83:H31	B2	CH103-9	ST372	1	1	1	1	1	1	1	1	1	1	0	0	0	0	0	0	0	0	0	0	0	1	0
ESC_TA1901AA_AS.result/1-3594	ESC_JA8309AA	145	TUM18655	ENTEROBASE	PRJDB7087	DRP004406	SAMD00126480	DRS074223	2018-08-14	2018-08-14	ESC_JA8309AA	Human	Homo sapiens	2016						TUM-MID	O83	H31	O83:H31	B2	CH103-9	ST372	1	1	1	1	1	1	1	1	1	1	0	0	0	0	0	0	0	0	0	0	0	1	0
ESC_ZA6178AA_AS.result/1-3594	ESC_MA7346AA	194	TWAG00379	ENTEROBASE	PRJEB32607	ERP115308	SAMEA5612063	ERS3416251	2019-05-30	2019-05-20	ESC_MA7346AA	Human	ND	2016	Africa	Kenya				University of Edinburgh	O83	H31	O83:H31	B2	CH103-9	ST372	1	1	1	1	1	1	1	1	1	1	0	0	0	0	0	0	0	0	0	0	0	1	0
ESC_CB9084AA_AS.result	ESC_NA6486AA	23	53351	ENTEROBASE	PRJNA357722	SRP101500	SAMN12438585	SRS5223732	2019-08-07	2019-08-06	ESC_NA6486AA	Canine	Canis lupus familiaris	2005	North America	United States	New York		New York	FDA Center for Food Safety and Applied Nutrition	O83	H31	O83:H31	B2	CH103-9	ST372	1	1	1	1	1	1	1	1	1	1	0	0	0	0	0	0	0	0	0	0	0	1	0
ESC_IB5859AA_AS.result	ESC_QA2126AA	63	ECOL-19-VL-LA-KY-0014	ENTEROBASE	PRJNA324573	SRP121361	SAMN13920680	SRS6060576	2020-02-14	2020-01-24	ESC_QA2126AA	Canine	Ear (Canis lupus familiaris)	2019	North America					FDA Center for Food Safety and Applied Nutrition	O83	H31	O83:H31	B2	CH103-12	ST372	1	1	1	1	1	1	1	1	1	1	0	0	0	0	0	0	0	0	0	0	0	1	0
ESC_JB8084AA_AS.result	ESC_QA8212AA	94	ECOL-19-VL-LA-PA-Ryan-0040	ENTEROBASE	PRJNA324573	SRP121361	SAMN14384392	SRS6329165	2020-03-20	2020-03-17	ESC_QA8212AA	Canine	Urine (Canis lupus familiaris)	2019	North America	United States	Pennsylvania	Philadelphia	City of Philadelphia	Louisiana State University	O83	H31	O83:H31	B2	CH103-9	ST372	1	1	1	1	1	1	1	1	1	1	0	0	0	0	0	0	0	0	0	0	0	1	0
ESC_JB8097AA_AS.result	ESC_QA8199AA	96	ECOL-19-VL-LA-TX-0037	ENTEROBASE	PRJNA324573	SRP121361	SAMN14384387	SRS6329178	2020-03-20	2020-03-17	ESC_QA8199AA	Canine	Urine (Canis lupus familiaris)	2019	North America	United States	Texas	Harris	Houston	Louisiana State University	O83	H31	O83:H31	B2	CH103-10	ST372	1	1	1	1	1	1	1	1	1	1	0	0	0	0	0	0	0	0	0	0	0	1	0
ESC_JB8099AA_AS.result	ESC_QA8197AA	97	ECOL-19-VL-LA-TX-0041	ENTEROBASE	PRJNA324573	SRP121361	SAMN14384389	SRS6329180	2020-03-20	2020-03-17	ESC_QA8197AA	Canine	Urine (Canis lupus familiaris)	2019	North America	United States	Texas	Harris	Houston	Louisiana State University	O83	H31	O83:H31	B2	CH103-12	ST372	1	1	1	1	1	1	1	1	1	1	0	0	0	0	0	0	0	0	0	0	0	1	0
ESC_KB4105AA_AS.result	ESC_QA9771AA	103	851630	ENTEROBASE	PRJNA357722	SRP101500	SAMN14503350	SRS6429506	2020-04-08	2020-04-06	ESC_QA9771AA	Canine	Canis lupus familiaris	1985	North America	United States	California			FDA Center for Food Safety and Applied Nutrition	O83	H31	O83:H31	B2	CH103-9	ST372	1	1	1	1	1	1	1	1	1	1	0	0	0	0	0	0	0	0	0	0	0	1	0
ESC_KB7384AA_AS.result/1-3594	ESC_RA1124AA	122	LREC_356	ENTEROBASE	PRJNA627579		SAMN14677024	M8_P	2020-04-23	2021-04-30	ESC_RA1124AA	Canine		2016	Europe	Spain				Universidade de Santiago de Compostela, LREC	O83	H31	O83:H31	B2	CH103-240	ST372	1	1	1	1	1	1	1	1	1	1	0	0	0	0	0	0	0	0	0	0	0	1	0
ESC_TA0917AA_AS.result	ESC_JA7480AA	142	ECOL-18-VL-LA-ND-0004	ENTEROBASE	PRJNA324573	SRP121361	SAMN09729018	SRS3622399	2018-08-02	2018-08-02	ESC_JA7480AA	Canine	Canine urine (Canis lupis familiaris)	2018	North America	United States	North Dakota			FDA Center for Food Safety and Applied Nutrition	O83	H31	O83:H31	B2	CH103-9	ST372	1	1	1	1	1	1	1	1	1	1	0	0	0	0	0	0	0	0	0	0	0	1	0
ESC_CA0931AA_AS.scaffold/1-3594	ESC_BA9314AA	9	HVH 153 (3-9344314)	ENTEROBASE	PRJNA186185	SRP019117	SAMN01885798	SRS399665	2015-08-27	2013-08-28	ESC_BA9314AA	Human	Homo sapiens; Blood	2004	Europe	Denmark				Broad Institute	O83	H31	O83:H31	B2	CH103-102	ST372	1	1	1	1	1	1	1	1	1	1	0	0	0	0	0	0	0	0	0	0	0	1	0
ESC_CA2489AA_AS.scaffold/1-3594	ESC_BA9439AA	10	HVH 46 (4-2758776)	ENTEROBASE	PRJNA186081	SRP019573	SAMN01885708	SRS402189	2015-08-27	2013-04-01	ESC_BA9439AA	Human	Homo sapiens; Blood	2003	Europe	Denmark				Broad Institute	O83	H31	O83:H31	B2	CH103-102	ST372	1	1	1	1	1	1	1	1	1	1	0	0	0	0	0	0	0	0	0	0	0	1	0
ESC_CB2282AA_AS.result/1-3594	ESC_NA3794AA	17	ecoli[ST-372]	ENTEROBASE	PRJNA551371	SRP212396	SAMN12145194	SRS5039597	2019-07-01	2019-07-01	ESC_NA3794AA	Human	Homo sapiens; urine	2017	Europe	France				Universite de Paris, IAME, INSERM, F-75018 Paris, France	O83	H31	O83:H31	B2	CH103-102	ST372	1	1	1	1	1	1	1	1	1	1	0	0	0	0	0	0	0	0	0	0	0	1	0
ESC_CB2800AA_AS.result	ESC_NA3872AA	18	ECOL-19-VL-NY-FL-0001	ENTEROBASE	PRJNA324565	SRP115280	SAMN12175410	SRS5041219	2019-07-02	2019-07-01	ESC_NA3872AA	Canine	Urine (Canis lupus familiaris)	2019	North America	United States	Florida			FDA Center for Food Safety and Applied Nutrition	O6	H31	O6:H31	B2	CH103-113	ST372	1	0	0	1	1	1	1	0	0	1	0	0	0	0	0	0	0	0	0	0	0	1	0
ESC_GA9104AA_AS.scaffold/1-3594	ESC_DA2677AA	40	181098	ENTEROBASE	PRJNA315192	SRP071789	SAMN05170582	SRS1463882	2016-05-26	2016-05-25	ESC_DA2677AA	Human	Human; Homo sapiens	2015	Europe	United Kingdom				Public Health England	O6	H31	O6:H31	B2	CH103-12	ST372	1	0	0	1	1	1	1	0	0	1	0	0	0	0	0	0	0	0	0	0	0	1	0
ESC_HB0227AA_AS.result	ESC_PA3899AA	57	ECOL-19-VL-NY-FL-0014	ENTEROBASE	PRJNA324565	SRP115280	SAMN13429594	SRS5740871	2019-12-01	2019-11-30	ESC_PA3899AA	Canine	Lung (Canis lupus familiaris)	2019	North America	United States	Florida			FDA Center for Food Safety and Applied Nutrition	O6	H31	O6:H31	B2	CH103-12	ST372	1	0	0	1	1	1	1	0	0	1	0	0	0	0	0	0	0	0	0	0	0	1	0
ESC_BA0003AA_AS.scaffold/1-3594	ESC_BA5174AA	1	upec-184	ENTEROBASE	PRJNA248737	SRP042632	SAMN02802002	SRS624718	2015-08-27	2014-10-26	ESC_BA5174AA	Human	patient with urinary tract infection; Homo sapiens	2011	North America	United States	Washington			UNIVERSITY OF WASHINGTON	O83	H31	O83:H31	B2	CH103-9	ST372	1	1	1	1	1	1	1	1	1	1	0	0	0	0	0	0	0	0	0	0	0	1	0
ESC_CB6668AA_AS.result	ESC_NA5482AA	20	ECOL-19-VL-NY-MS-0012	ENTEROBASE	PRJNA324565	SRP115280	SAMN12344205	SRS5140546	2019-07-23	2019-07-23	ESC_NA5482AA	Canine	Urine (Canis lupus familiaris)	2019	North America	United States	Mississippi			FDA Center for Food Safety and Applied Nutrition	O83	H31	O83:H31	B2	CH103-527/397	ST372	1	1	1	1	1	1	1	1	0	1	0	0	0	0	0	0	0	0	0	0	0	1	0
ESC_FB1667AA_AS.result	ESC_OA0228AA	29	ECOL-19-VL-LA-KS-0005	ENTEROBASE	PRJNA324573	SRP121361	SAMN12722936	SRS5369556	2019-09-11	2019-09-10	ESC_OA0228AA	Canine	urine (Canis lupus familiaris)	2019	North America	United States	Kansas			FDA Center for Food Safety and Applied Nutrition	O2	H6	O2:H6	B2	CH103-9	ST372	1	1	1	1	1	1	1	1	1	1	0	0	0	0	0	0	0	0	0	0	0	1	1
ESC_GB6913AA_AS.result/1-3594	ESC_PA1023AA	48	EC19_ST372C	ENTEROBASE	PRJNA480723	SRP163533	SAMN10180207	SRS3880399	2019-11-18	2019-10-04	ESC_PA1023AA	Human	Homo sapiens; blood culture	2013	Oceania	Australia				Ausgem	O83	H31	O83:H31	B2	CH103-9	ST372	1	1	1	1	1	1	1	1	1	1	0	0	0	0	0	0	0	0	0	0	0	1	0
ESC_JB0158AA_AS.result	ESC_QA5866AA	91	ECOL-19-VL-SD-MI-0018	ENTEROBASE	PRJNA318591	SRP125339	SAMN14125157	SRS6159643	2020-02-19	2020-02-18	ESC_QA5866AA	Canine	Urine (Canis lupus familiaris)	2019	North America	United States	Michigan	Ingham	City of Lansing	FDA Center for Food Safety and Applied Nutrition	O83	H31	O83:H31	B2	CH103-10	ST372	1	1	1	1	1	1	1	1	1	1	0	0	0	0	0	0	0	0	0	0	0	1	0
[truncated: 235 more columns]
