# Supplementary material for: Molecular Characteristics of Extraintestinal Pathogenic E. coli (ExPEC), Uropathogenic E. coli (UPEC), and Multidrug Resistant E. coli Isolated from Healthy Dogs in Spain. Whole Genome Sequencing of Canine ST372 Isolates and Comparison with Human Isolates Causing Extraintestinal Infections
Source: Microorganisms. 2020 Oct 31;8(11):1712. doi: 10.3390/microorganisms8111712 (PMC7716232; doi:10.3390/microorganisms8111712)
Supplement: Supplementary file 1 [file microorganisms-08-01712-s001.zip › microorganisms-946416-supplementary/microorganisms-946416-supplementary/Table_S8.xlsx]

## Sheet: TS8-Virulence genes
Virulence genes for Escherichia coli (min coverage 80% y 90% ident.)
Genome chromosome	No. Virulence factors	afaA	afaA-VIII	afaB-I	afaB-VIII	afaC-I	afaC-VIII	afaD	afaD-VIII	afaE-I	afaE-II	afaE-VIII	air	aslA	astA	capU	cba	cheB	cheW	cheY	chuA	chuS	chuT	chuU	chuV	chuW	chuX	chuY	cma	cnf1	csgB	csgD	csgE	csgF	csgG	daaD	daaE	draA	draB	draC	draP	eilA	entA	entB	entC	entD	entE	entF	entS
Chr_LREC341	63	0	0	0	0	0	0	0	0	0	0	0	0	1	0	0	0	0	0	0	1	1	1	1	1	1	1	1	0	0	0	0	0	0	0	0	0	0	0	0	0	0	1	1	1	1	1	1	1
Chr_LREC342	46	0	0	0	0	0	0	0	0	0	0	0	0	1	0	0	0	0	0	0	1	1	1	1	1	1	1	1	0	0	0	0	0	0	0	0	0	0	0	0	0	0	1	1	1	1	1	1	1
Chr_LREC343	82	0	0	0	0	0	0	0	0	0	0	0	0	1	0	0	0	0	0	0	1	1	1	1	1	1	1	1	0	1	0	0	0	0	0	0	0	0	0	0	0	0	1	1	1	1	1	1	1
Chr_LREC344	84	0	0	0	0	0	0	0	0	0	0	0	0	1	0	0	0	0	0	0	1	1	1	1	1	1	1	1	0	1	0	0	0	0	0	0	0	0	0	0	0	0	1	1	1	1	1	1	1
Chr_LREC345	83	0	0	0	0	0	0	0	0	0	0	0	0	1	0	0	0	0	0	0	1	1	1	1	1	1	1	1	0	1	0	0	0	0	0	0	0	0	0	0	0	0	1	1	1	1	1	1	1
Chr_LREC346	84	0	0	0	0	0	0	0	0	0	0	0	0	1	0	0	0	0	0	0	1	1	1	1	1	1	1	1	0	1	0	0	0	0	0	0	0	0	0	0	0	0	1	1	1	1	1	1	1
Chr_LREC347	83	0	0	0	0	0	0	0	0	0	0	0	0	1	0	0	0	0	0	0	1	1	1	1	1	1	1	1	0	1	0	0	0	0	0	0	0	0	0	0	0	0	1	1	1	1	1	1	1
Chr_LREC348	83	0	0	0	0	0	0	0	0	0	0	0	0	1	0	0	0	0	0	0	1	1	1	1	1	1	1	1	0	1	0	0	0	0	0	0	0	0	0	0	0	0	1	1	1	1	1	1	1
Chr_LREC349	85	0	0	0	0	0	0	0	0	0	0	0	0	1	0	0	0	0	0	0	1	1	1	1	1	1	1	1	0	1	0	0	0	0	0	0	0	0	0	0	0	0	1	1	1	1	1	1	1
Chr_LREC350	82	0	0	0	0	0	0	0	0	0	0	0	0	1	0	0	0	0	0	0	1	1	1	1	1	1	1	1	0	1	0	0	0	0	0	0	0	0	0	0	0	0	1	1	1	1	1	1	1
Chr_LREC351	94	0	0	0	0	0	0	0	0	0	0	0	0	1	0	0	0	0	0	0	1	1	1	1	1	1	1	1	0	1	0	0	0	0	0	0	0	0	0	0	0	0	1	1	1	1	1	1	1
Chr_LREC352	83	0	0	0	0	0	0	0	0	0	0	0	0	1	0	0	0	0	0	0	1	1	1	1	1	1	1	1	0	1	0	0	0	0	0	0	0	0	0	0	0	0	1	1	1	1	1	1	1
Chr_LREC353	81	0	0	0	0	0	0	0	0	0	0	0	0	1	0	0	0	0	0	0	1	1	1	1	1	1	1	1	0	1	0	0	0	0	0	0	0	0	0	0	0	0	1	1	1	1	1	1	1
Chr_LREC354	82	0	0	0	0	0	0	0	0	0	0	0	0	1	0	0	0	0	0	0	1	1	1	1	1	1	1	1	0	1	0	0	0	0	0	0	0	0	0	0	0	0	1	1	1	1	1	1	1
Chr_LREC355	81	0	0	0	0	0	0	0	0	0	0	0	0	1	0	0	0	0	0	0	1	1	1	1	1	1	1	1	0	1	0	0	0	0	0	0	0	0	0	0	0	0	1	1	1	1	1	1	1
Chr_LREC356	70	0	0	0	0	0	0	0	0	0	0	0	0	1	0	0	0	0	0	0	1	1	1	1	1	1	1	1	0	0	0	0	0	0	0	0	0	0	0	0	0	0	1	1	1	1	1	1	1
Chr_LREC357	82	0	0	0	0	0	0	0	0	0	0	0	0	1	0	0	0	0	0	0	1	1	1	1	1	1	1	1	0	1	0	0	0	0	0	0	0	0	0	0	0	0	1	1	1	1	1	1	1
Chr_LREC358	81	0	0	0	0	0	0	0	0	0	0	0	0	1	0	0	0	0	0	0	1	1	1	1	1	1	1	1	0	1	0	0	0	0	0	0	0	0	0	0	0	0	1	1	1	1	1	1	1
Chr_LREC359	81	0	0	0	0	0	0	0	0	0	0	0	0	1	0	0	0	0	0	0	1	1	1	1	1	1	1	1	0	1	0	0	0	0	0	0	0	0	0	0	0	0	1	1	1	1	1	1	1
Chr_LREC360	82	0	0	0	0	0	0	0	0	0	0	0	0	1	0	0	0	0	0	0	1	1	1	1	1	1	1	1	0	1	0	0	0	0	0	0	0	0	0	0	0	0	1	1	1	1	1	1	1
Chr_LREC361	82	0	0	0	0	0	0	0	0	0	0	0	0	1	0	0	0	0	0	0	1	1	1	1	1	1	1	1	0	1	0	0	0	0	0	0	0	0	0	0	0	0	1	1	1	1	1	1	1
Chr_LREC362	82	0	0	0	0	0	0	0	0	0	0	0	0	1	0	0	0	0	0	0	1	1	1	1	1	1	1	1	0	1	0	0	0	0	0	0	0	0	0	0	0	0	1	1	1	1	1	1	1
Chr_LREC363	81	0	0	0	0	0	0	0	0	0	0	0	0	1	0	0	0	0	0	0	1	1	1	1	1	1	1	1	0	1	0	0	0	0	0	0	0	0	0	0	0	0	1	1	1	1	1	1	1
[truncated: 141 more columns]

## Sheet: TS8-Resistance genes
Resistance genes for Escherichia coli (min coverage 80% y 90% ident.)
Genome chromosome	No. resistance genes	aac(3)-IIa	aac(3)-IIe	aac(6')-Ib-cr	aadA1	aadA5	acrA	acrB	acrD	acrE	acrF	acrS	ampC	ampH	ant(2'')-Ia	ant(3'')-Ia	ant(3'')-IIa	aph(3')-Ia	aph(3'')-Ib	aph(6)-Id	bacA	baeR	baeS	blaCTX-M-1	blaCTX-M-107	blaCTX-M-14	blaCTX-M-15	blaCTX-M-27	blaCTX-M-32	blaEC-5	blaOXA-1	blaTEM-1	blaTEM-150	blaTEM-1A	blaTEM-1B	blaTEM-30	blaTEM-54	catB4	CpxA	CRP	dfrA1	dfrA14	dfrA17	dfrA7	emrA	emrB	emrE	emrK	emrR
Chr_LREC341	49	0	0	0	1	0	1	1	1	1	1	1	1	1	0	0	1	0	0	0	1	1	1	0	0	0	0	0	0	0	0	0	1	1	0	0	1	0	1	1	1	0	0	0	0	0	1	1	0
Chr_LREC342	45	0	0	0	1	0	1	1	1	0	0	0	1	1	0	1	1	0	0	0	0	1	1	0	0	0	0	0	0	0	0	0	1	1	0	0	1	0	1	1	1	0	0	0	0	0	1	1	0
Chr_LREC343	43	0	0	0	0	0	1	1	1	1	1	1	1	1	0	0	0	0	0	0	1	1	1	0	0	0	0	0	0	0	0	0	0	0	0	0	0	0	1	1	0	0	0	0	1	1	1	1	1
Chr_LREC344	43	0	0	0	0	0	1	1	1	1	1	1	1	1	0	0	0	0	0	0	1	1	1	0	0	0	0	0	0	0	0	0	0	0	0	0	0	0	1	1	0	0	0	0	1	1	1	1	1
Chr_LREC345	43	0	0	0	0	0	1	1	1	1	1	1	1	1	0	0	0	0	0	0	1	1	1	0	0	0	0	0	0	0	0	0	0	0	0	0	0	0	1	1	0	0	0	0	1	1	1	1	1
Chr_LREC346	43	0	0	0	0	0	1	1	1	1	1	1	1	1	0	0	0	0	0	0	1	1	1	0	0	0	0	0	0	0	0	0	0	0	0	0	0	0	1	1	0	0	0	0	1	1	1	1	1
Chr_LREC347	43	0	0	0	0	0	1	1	1	1	1	1	1	1	0	0	0	0	0	0	1	1	1	0	0	0	0	0	0	0	0	0	0	0	0	0	0	0	1	1	0	0	0	0	1	1	1	1	1
Chr_LREC348	42	0	0	0	0	0	1	1	1	1	1	1	1	1	0	0	0	0	0	0	1	0	1	0	0	0	0	0	0	0	0	0	0	0	0	0	0	0	1	1	0	0	0	0	1	1	1	1	1
Chr_LREC349	42	0	0	0	0	0	1	1	1	1	1	1	1	1	0	0	0	0	0	0	1	1	1	0	0	0	0	0	0	0	0	0	0	0	0	0	0	0	1	1	0	0	0	0	1	1	1	1	1
Chr_LREC350	42	0	0	0	0	0	1	1	1	1	1	1	1	1	0	0	0	0	0	0	1	1	1	0	0	0	0	0	0	0	0	0	0	0	0	0	0	0	1	1	0	0	0	0	1	1	1	1	1
Chr_LREC351	43	0	0	0	0	0	1	1	1	1	1	1	1	1	0	0	0	0	0	0	1	1	1	0	0	0	0	0	0	0	0	0	0	0	0	0	0	0	1	1	0	0	0	0	1	1	1	1	1
Chr_LREC352	43	0	0	0	0	0	1	1	1	1	1	1	1	1	0	0	0	0	0	0	1	1	1	0	0	0	0	0	0	0	0	0	0	0	0	0	0	0	1	1	0	0	0	0	1	1	1	1	1
Chr_LREC353	43	0	0	0	0	0	1	1	1	1	1	1	1	1	0	0	0	0	0	0	1	1	1	0	0	0	0	0	0	0	0	0	0	0	0	0	0	0	1	1	0	0	0	0	1	1	1	1	1
Chr_LREC354	43	0	0	0	0	0	1	1	1	1	1	1	1	1	0	0	0	0	0	0	1	1	1	0	0	0	0	0	0	0	0	0	0	0	0	0	0	0	1	1	0	0	0	0	1	1	1	1	1
Chr_LREC355	45	0	0	0	0	0	1	1	1	1	1	1	1	1	0	0	0	0	0	0	1	1	1	0	0	0	0	0	0	1	0	0	0	0	0	0	0	0	1	1	0	0	0	0	1	1	1	1	1
Chr_LREC356	44	0	0	0	0	0	1	1	1	1	1	1	1	1	0	0	0	0	0	0	1	1	1	0	0	0	0	0	0	1	0	0	0	0	0	0	0	0	1	1	0	0	0	0	1	1	1	1	1
Chr_LREC357	44	0	0	0	0	0	1	1	1	1	1	1	1	1	0	0	0	0	0	0	1	1	1	0	0	0	0	0	0	1	0	0	0	0	0	0	0	0	1	1	0	0	0	0	1	1	1	1	1
Chr_LREC358	45	0	0	0	0	0	1	1	1	1	1	1	1	1	0	0	0	0	0	0	1	1	1	0	0	0	0	0	0	1	0	0	0	0	0	0	0	0	1	1	0	0	0	0	1	1	1	1	1
Chr_LREC359	45	0	0	0	0	0	1	1	1	1	1	1	1	1	0	0	0	0	0	0	1	1	1	0	0	0	0	0	0	1	0	0	0	0	0	0	0	0	1	1	0	0	0	0	1	1	1	1	1
Chr_LREC360	45	0	0	0	0	0	1	1	1	1	1	1	1	1	0	0	0	0	0	0	1	1	1	0	0	0	0	0	0	1	0	0	0	0	0	0	0	0	1	1	0	0	0	0	1	1	1	1	1
Chr_LREC361	45	0	0	0	0	0	1	1	1	1	1	1	1	1	0	0	0	0	0	0	1	1	1	0	0	0	0	0	0	1	0	0	0	0	0	0	0	0	1	1	0	0	0	0	1	1	1	1	1
Chr_LREC362	44	0	0	0	0	0	1	1	1	1	1	1	1	1	0	0	0	0	0	0	1	1	1	0	0	0	0	0	0	1	0	0	0	0	0	0	0	0	1	1	0	0	0	0	1	1	1	1	1
Chr_LREC363	45	0	0	0	0	0	1	1	1	1	1	1	1	1	0	0	0	0	0	0	1	1	1	0	0	0	0	0	0	1	0	0	0	0	0	0	0	0	1	1	0	0	0	0	1	1	1	1	1
[truncated: 39 more columns]

## Sheet: TS8-Point Mutations
Point mutations in Escherichia coli
Genome	Genome chromosome	ResFinder_CGE	gyrA p.S83L	gyrA p.D87N	parC p.S80I	parC p.E84V	parC p.A56T	parC p.G78C	parE p.S458A	parE p.I355T	parE p.L416F	parE p.I529L	16S (rrsH) r.1192C>T	16S (rrsB) r.1192C>T	16S (rrsC) r.1519A>T	pmrA	pmrB	folP	23S	ampC_promoter_size_53bp
LREC_341	Chr_LREC341	blaTEM-1A,sul1,aadA1,dfrA1, mdf(A)	0	0	0	0	0	0	0	0	0	0	0	0	0	0	0	0	0	0
LREC_342	Chr_LREC342	blaTEM-1A,sul1,aadA1,dfrA1, mdf(A)	0	0	0	0	0	0	0	0	0	0	0	0	0	0	0	1	1	0
LREC_343	Chr_LREC343		0	0	0	0	0	0	0	0	0	0	0	0	0	0	0	0	0	0
LREC_344	Chr_LREC344		0	0	0	0	0	0	0	0	0	0	0	0	0	0	0	0	0	0
LREC_345	Chr_LREC345		0	0	0	0	0	0	0	0	0	0	0	0	0	0	0	0	0	0
LREC_346	Chr_LREC346		0	0	0	0	0	0	0	0	0	0	0	0	0	0	0	0	0	0
LREC_347	Chr_LREC347		0	0	0	0	0	0	0	0	0	0	0	0	0	0	0	0	0	0
LREC_348	Chr_LREC348		0	0	0	0	0	0	0	0	0	0	0	0	0	0	0	0	0	0
LREC_349	Chr_LREC349		0	0	0	0	0	0	0	0	0	0	0	0	0	0	0	0	0	0
LREC_350	Chr_LREC350		0	0	0	0	0	0	0	0	0	0	0	0	0	0	0	0	0	0
LREC_351	Chr_LREC351	gyrA p.S83L; parC p.S80I; parE p.I355T	1	0	1	0	0	0	0	1	0	0	0	0	0	0	0	0	0	0
LREC_352	Chr_LREC352		0	0	0	0	0	0	0	0	0	0	0	0	0	0	0	0	0	0
LREC_353	Chr_LREC353		0	0	0	0	0	0	0	0	0	0	0	0	0	0	0	0	0	0
LREC_354	Chr_LREC354		0	0	0	0	0	0	0	0	0	0	0	0	0	0	0	0	0	0
LREC_355	Chr_LREC355		0	0	0	0	0	0	0	0	0	0	0	0	0	0	0	0	0	0
LREC_356	Chr_LREC356		0	0	0	0	0	0	0	0	0	0	0	0	0	0	0	0	0	0
LREC_357	Chr_LREC357		0	0	0	0	0	0	0	0	0	0	0	0	0	0	0	0	0	0
LREC_358	Chr_LREC358		0	0	0	0	0	0	0	0	0	0	0	0	0	0	0	0	0	0
LREC_359	Chr_LREC359		0	0	0	0	0	0	0	0	0	0	0	0	0	0	0	0	0	0
LREC_360	Chr_LREC360		0	0	0	0	0	0	0	0	0	0	0	0	0	0	0	0	0	0
LREC_361	Chr_LREC361		0	0	0	0	0	0	0	0	0	0	0	0	0	0	0	0	0	0
LREC_362	Chr_LREC362		0	0	0	0	0	0	0	0	0	0	0	0	0	0	0	0	0	0
LREC_363	Chr_LREC363		0	0	0	0	0	0	0	0	0	0	0	0	0	0	0	0	0	0
